# Supplementary material for: (2,2′-Bipyridine-κ2 N,N′)bis­(3-meth­oxy­benzoato-κ2 O 1,O 1′)copper(II) mono­hydrate
Source: Acta Crystallogr Sect E Struct Rep Online. 2011 Feb 19;67(Pt 3):m352. doi: 10.1107/S1600536811005563 (PMC3052164; doi:10.1107/S1600536811005563)
Supplement: Supplementary file 1 [file e-67-0m352-sup1.cif]

##############################################################################
###                                                                        ###
###        Electronic paper (Acta Crystallographica Section E)             ###
###                                                                        ###
##############################################################################
#                                                                            #
# This CIF contains the data in a paper accepted for publication in Acta     #
# Crystallographica Section E. It conforms to the requirements of Notes      #
# for Authors for Section E, and has been peer reviewed under the auspices   #
# of the IUCr Commission on Journals.                                        #
#                                                                            #
# Full details of the Crystallographic Information File format               #
# are given in the paper "The Crystallographic Information File (CIF):       #
# a New Standard Archive File for Crystallography" by S. R. Hall, F. H.      #
# Allen and I. D. Brown [Acta Cryst. (1991), A47, 655-685].                  #
#                                                                            #
# The current version of the core CIF dictionary is obtainable from          #
# ftp://ftp.iucr.org/pub/cif_core.dic. The current version number is 2.4.    #
#                                                                            #
# Software is freely available for graphical display of the structure(s) in  #
# this CIF.  For information consult the CIF home page http://www.iucr.org/  #
# cif/home.html                                                              #
#                                                                            #
# This file may be used for bona fide research purposes within the           #
# scientific community so long as proper attribution is given to the journal # 
# article from which it was obtained.                                        #
#                                                                            #
##############################################################################
                                             
data_global
_audit_creation_method     'form.cif (version 2.0)'
_journal_data_validation_number     ?
_journal_date_recd_electronic     2010-11-24
_journal_date_accepted     2011-02-15
_journal_name_full     'Acta Crystallographica, Section E'
_journal_year     2011
_journal_volume     67
_journal_issue      3
_journal_page_first     m352
_journal_page_last     m352
_journal_paper_category     QM
_journal_coeditor_code     RN2078
_publ_contact_author_name     'Prof Jian-Li Lin'
_publ_contact_author_address
;
   State Key Lab. Base of Novel Functional Materials and
   Preparation Science
   Center of Applied Solid State Chemistry Research
   Ningbo University
   Ningbo, Zhejiang
   315211, People's Republic of China
;
_publ_contact_author_email     'linjianli@nbu.edu.cn'
_publ_contact_author_fax     '86 574 87600791'
_publ_contact_author_phone     '86 574 87600791'
_publ_section_title
;\
(2,2'-Bipyridine-\k^2^<i>N</i>,<i>N</i>')bis(3-methoxybenzoato-\
\k^2^<i>O</i>^1^,<i>O</i>^1'^)copper(II) monohydrate
;
loop_
    _publ_author_name
    _publ_author_footnote
    _publ_author_address
    'Ming-Hao Lin ' ?
;
State Key Laboratory Base of Novel Functional Materials and Preparation Science
Center of Applied Solid State Chemistry Research
Ningbo University
Ningbo
Zhejiang
315211
People's Republic of China
;
    'Jing-Fan Zhou' ?
;
State Key Laboratory Base of Novel Functional Materials and Preparation Science
Center of Applied Solid State Chemistry Research
Ningbo University
Ningbo
Zhejiang
315211
People's Republic of China
;
    'Bin-Bin Liu' ?
;
State Key Laboratory Base of Novel Functional Materials and Preparation Science
Center of Applied Solid State Chemistry Research
Ningbo University
Ningbo
Zhejiang
315211
People's Republic of China
;
    'Jian-Li Lin' ?
;
State Key Laboratory Base of Novel Functional Materials and Preparation Science
Center of Applied Solid State Chemistry Research
Ningbo University
Ningbo
Zhejiang
315211
People's Republic of China
;
data_I
_audit_creation_method     SHELXL-97
_chemical_name_systematic
;
(2,2'-Bipyridine-\k^2^<i>N</i>,<i>N</i>')bis(3-methoxybenzoato-
\k^2^<i>O</i>^1^,<i>O</i>^1'^)copper(II) monohydrate
;
_chemical_name_common     ?
_chemical_formula_moiety     'C26 H22 Cu N2 O6, H2 O'
_chemical_formula_sum     'C26 H24 Cu N2 O7'
_chemical_formula_iupac     '[Cu (C8 H7 O3)2 (C10 H8 N2)], H2 O'
_chemical_formula_weight     540.01
_chemical_melting_point     ?
_symmetry_cell_setting     monoclinic
_symmetry_space_group_name_H-M     'C 2/c'
_symmetry_space_group_name_Hall     '-C 2yc'
loop_
    _symmetry_equiv_pos_as_xyz
    'x, y, z'
    '-x, y, -z+1/2'
    'x+1/2, y+1/2, z'
    '-x+1/2, y+1/2, -z+1/2'
    '-x, -y, -z'
    'x, -y, z-1/2'
    '-x+1/2, -y+1/2, -z'
    'x+1/2, -y+1/2, z-1/2'
_cell_length_a     19.888(4)
_cell_length_b     10.887(2)
_cell_length_c     11.612(2)
_cell_angle_alpha     90.00
_cell_angle_beta     103.62(3)
_cell_angle_gamma     90.00
_cell_volume     2443.5(8)
_cell_formula_units_Z     4
_cell_measurement_reflns_used     12080
_cell_measurement_theta_min     3.61
_cell_measurement_theta_max     27.46
_cell_measurement_temperature     293(2)
_exptl_crystal_description     block
_exptl_crystal_colour     blue
_exptl_crystal_size_max     0.1
_exptl_crystal_size_mid     0.1
_exptl_crystal_size_min     0.1
_exptl_crystal_density_diffrn     1.468
_exptl_crystal_density_meas     ?
_exptl_crystal_density_method     'not measured'
_exptl_crystal_F_000     1116
_exptl_absorpt_coefficient_mu     0.943
_exptl_absorpt_correction_type     multi-scan
_exptl_absorpt_process_details     '(ABSCOR; Higashi, 1995)'
_exptl_absorpt_correction_T_min     0.710
_exptl_absorpt_correction_T_max     0.78
_exptl_special_details
;
;
_diffrn_ambient_temperature     293(2)
_diffrn_radiation_type     MoK\a
_diffrn_radiation_wavelength     0.71073
_diffrn_radiation_source     'fine-focus sealed tube'
_diffrn_radiation_monochromator     graphite
_diffrn_measurement_device_type     'Rigaku R-AXIS RAPID'
_diffrn_measurement_method     \w
_diffrn_detector_area_resol_mean     0
_diffrn_reflns_number     12080
_diffrn_reflns_av_R_equivalents     0.0540
_diffrn_reflns_av_sigmaI/netI     0.0382
_diffrn_reflns_theta_min     3.61
_diffrn_reflns_theta_max     27.46
_diffrn_reflns_theta_full     27.46
_diffrn_measured_fraction_theta_max     0.996
_diffrn_measured_fraction_theta_full     0.996
_diffrn_reflns_limit_h_min     -25
_diffrn_reflns_limit_h_max     25
_diffrn_reflns_limit_k_min     -14
_diffrn_reflns_limit_k_max     14
_diffrn_reflns_limit_l_min     -15
_diffrn_reflns_limit_l_max     14
_diffrn_standards_number     0
_diffrn_standards_interval_count     ?
_diffrn_standards_interval_time     0
_diffrn_standards_decay_%     0
_refine_special_details
;
Refinement of <i>F</i>^2^ against ALL reflections. The weighted <i>R</i>-factor
<i>wR</i> and goodness of fit <i>S</i> are based on <i>F</i>^2^, conventional
<i>R</i>-factors <i>R</i> are based on <i>F</i>, with <i>F</i> set to zero for
negative <i>F</i>^2^. The threshold expression of <i>F</i>^2^ >
\s(<i>F</i>^2^) is used only for calculating <i>R</i>-factors(gt) <i>etc</i>.
and is not relevant to the choice of reflections for refinement.
<i>R</i>-factors based on <i>F</i>^2^ are statistically about twice as large
as those based on <i>F</i>, and <i>R</i>- factors based on ALL data will be
even larger.
;
_reflns_number_total     2796
_reflns_number_gt     2391
_reflns_threshold_expression     I>2\s(I)
_refine_ls_structure_factor_coef     Fsqd
_refine_ls_matrix_type     full
_refine_ls_R_factor_all     0.0490
_refine_ls_R_factor_gt     0.0405
_refine_ls_wR_factor_gt     0.1075
_refine_ls_wR_factor_ref     0.1126
_refine_ls_goodness_of_fit_ref     1.053
_refine_ls_restrained_S_all     1.053
_refine_ls_number_reflns     2796
_refine_ls_number_parameters     165
_refine_ls_number_restraints     0
_refine_ls_hydrogen_treatment     constr
_refine_ls_weighting_scheme     calc
_refine_ls_weighting_details
         'calc w=1/[\s^2^(Fo^2^)+(0.0638P)^2^+0.7842P] where P=(Fo^2^+2Fc^2^)/3'
_atom_sites_solution_hydrogens     geom
_atom_sites_solution_primary     direct
_atom_sites_solution_secondary     difmap
_refine_ls_shift/su_max     0.001
_refine_ls_shift/su_mean     0.000
_refine_diff_density_max     0.347
_refine_diff_density_min     -0.392
_refine_ls_extinction_method     none
_refine_ls_extinction_coef     ?
loop_
    _atom_type_symbol
    _atom_type_description
    _atom_type_scat_dispersion_real
    _atom_type_scat_dispersion_imag
    _atom_type_scat_source
    'C' 'C' 0.0033 0.0016
                         'International Tables Vol C Tables 4.2.6.8 and 6.1.1.4'
    'H' 'H' 0.0000 0.0000
                         'International Tables Vol C Tables 4.2.6.8 and 6.1.1.4'
    'Cu' 'Cu' 0.3201 1.2651
                         'International Tables Vol C Tables 4.2.6.8 and 6.1.1.4'
    'N' 'N' 0.0061 0.0033
                         'International Tables Vol C Tables 4.2.6.8 and 6.1.1.4'
    'O' 'O' 0.0106 0.0060
                         'International Tables Vol C Tables 4.2.6.8 and 6.1.1.4'
_computing_data_collection     'RAPID-AUTO (Rigaku, 1998)'
_computing_cell_refinement     'RAPID-AUTO (Rigaku, 1998)'
_computing_data_reduction     'CrystalStructure (Rigaku/MSC, 2004)'
_computing_structure_solution     'SHELXS97 (Sheldrick, 2008)'
_computing_structure_refinement     'SHELXL97 (Sheldrick, 2008)'
_computing_molecular_graphics     'ORTEPII (Johnson, 1976)'
_computing_publication_material     'SHELXL97 (Sheldrick, 2008)'
loop_
    _atom_site_type_symbol
    _atom_site_label
    _atom_site_fract_x
    _atom_site_fract_y
    _atom_site_fract_z
    _atom_site_U_iso_or_equiv
    _atom_site_adp_type
    _atom_site_calc_flag
    _atom_site_refinement_flags
    _atom_site_occupancy
    _atom_site_disorder_assembly
    _atom_site_disorder_group
    Cu Cu 0.0000 0.52776(3) 0.7500 0.04304(15) Uani d S 1 . .
    O O1 -0.04555(7) 0.40392(14) 0.82712(14) 0.0539(4) Uani d . 1 . .
    O O2 -0.12489(8) 0.44707(15) 0.66421(15) 0.0598(4) Uani d . 1 . .
    O O3 -0.15000(9) 0.11263(17) 1.05759(15) 0.0669(5) Uani d . 1 . .
    N N1 -0.03034(8) 0.66715(15) 0.83787(14) 0.0426(4) Uani d . 1 . .
    C C1 -0.10582(10) 0.39069(18) 0.75900(19) 0.0470(5) Uani d . 1 . .
    C C2 -0.15286(10) 0.30133(18) 0.79947(19) 0.0475(5) Uani d . 1 . .
    C C3 -0.21724(12) 0.2726(2) 0.7265(2) 0.0611(6) Uani d . 1 . .
    H H3A -0.2317 0.3089 0.6523 0.073 Uiso calc R 1 . .
    C C4 -0.25923(13) 0.1895(3) 0.7658(3) 0.0724(7) Uani d . 1 . .
    H H4A -0.3021 0.1702 0.7170 0.087 Uiso calc R 1 . .
    C C5 -0.23949(12) 0.1344(2) 0.8754(3) 0.0646(6) Uani d . 1 . .
    H H5A -0.2688 0.0790 0.9003 0.078 Uiso calc R 1 . .
    C C6 -0.17571(11) 0.16247(19) 0.9479(2) 0.0534(5) Uani d . 1 . .
    C C7 -0.13269(10) 0.24562(19) 0.9099(2) 0.0498(5) Uani d . 1 . .
    H H7A -0.0898 0.2643 0.9590 0.060 Uiso calc R 1 . .
    C C8 -0.19197(18) 0.0270(3) 1.1014(3) 0.0818(9) Uani d . 1 . .
    H H8A -0.1674 -0.0022 1.1777 0.123 Uiso calc R 1 . .
    H H8B -0.2028 -0.0410 1.0476 0.123 Uiso calc R 1 . .
    H H8C -0.2340 0.0664 1.1085 0.123 Uiso calc R 1 . .
    C C9 -0.06227(11) 0.6578(2) 0.92759(18) 0.0492(5) Uani d . 1 . .
    H H9A -0.0705 0.5802 0.9549 0.059 Uiso calc R 1 . .
    C C10 -0.08304(12) 0.7594(2) 0.97979(19) 0.0557(5) Uani d . 1 . .
    H H10A -0.1055 0.7507 1.0411 0.067 Uiso calc R 1 . .
    C C11 -0.07033(13) 0.8737(2) 0.9407(2) 0.0599(6) Uani d . 1 . .
    H H11A -0.0838 0.9434 0.9757 0.072 Uiso calc R 1 . .
    C C12 -0.03730(12) 0.8849(2) 0.8490(2) 0.0552(5) Uani d . 1 . .
    H H12A -0.0282 0.9619 0.8215 0.066 Uiso calc R 1 . .
    C C13 -0.01811(10) 0.77943(18) 0.79901(17) 0.0426(4) Uani d . 1 . .
    O O4 0.0000 0.1586(2) 0.7500 0.0842(8) Uani d S 1 . .
    H H41 -0.0138 0.2109 0.7975 0.126 Uiso d R 1 . .
loop_
    _atom_site_aniso_label
    _atom_site_aniso_U_11
    _atom_site_aniso_U_22
    _atom_site_aniso_U_33
    _atom_site_aniso_U_12
    _atom_site_aniso_U_13
    _atom_site_aniso_U_23
    Cu 0.0395(2) 0.0333(2) 0.0560(2) 0.000 0.01071(15) 0.000
    O1 0.0423(8) 0.0427(8) 0.0740(10) -0.0074(6) 0.0083(7) 0.0071(7)
    O2 0.0532(9) 0.0576(9) 0.0692(10) 0.0083(7) 0.0159(8) 0.0082(8)
    O3 0.0646(10) 0.0641(11) 0.0774(11) -0.0110(8) 0.0277(9) 0.0081(8)
    N1 0.0407(9) 0.0405(9) 0.0468(9) -0.0013(7) 0.0108(7) 0.0020(6)
    C1 0.0435(11) 0.0356(10) 0.0642(12) 0.0055(8) 0.0174(9) -0.0021(9)
    C2 0.0367(10) 0.0361(10) 0.0696(13) 0.0015(8) 0.0125(9) -0.0064(9)
    C3 0.0457(12) 0.0546(13) 0.0777(15) -0.0014(10) 0.0040(11) -0.0038(11)
    C4 0.0400(12) 0.0667(16) 0.103(2) -0.0126(11) 0.0024(12) -0.0111(15)
    C5 0.0459(13) 0.0512(13) 0.1009(19) -0.0111(10) 0.0258(12) -0.0081(12)
    C6 0.0478(12) 0.0425(11) 0.0754(14) -0.0041(9) 0.0254(10) -0.0069(10)
    C7 0.0383(10) 0.0447(11) 0.0671(13) -0.0052(8) 0.0135(9) -0.0048(9)
    C8 0.093(2) 0.0693(19) 0.098(2) -0.0154(15) 0.0526(19) 0.0040(14)
    C9 0.0461(11) 0.0513(12) 0.0508(11) -0.0028(9) 0.0127(9) 0.0042(9)
    C10 0.0557(13) 0.0657(14) 0.0502(11) 0.0017(11) 0.0211(10) -0.0018(10)
    C11 0.0696(15) 0.0536(13) 0.0614(13) 0.0079(11) 0.0255(11) -0.0082(10)
    C12 0.0679(14) 0.0386(11) 0.0629(13) 0.0042(10) 0.0232(11) -0.0006(9)
    C13 0.0430(10) 0.0384(10) 0.0462(10) 0.0013(8) 0.0100(8) -0.0011(7)
    O4 0.124(3) 0.0464(14) 0.0887(18) 0.000 0.0370(17) 0.000
_geom_special_details
;
All e.s.d.'s (except the e.s.d. in the dihedral angle between two l.s. planes)
are estimated using the full covariance matrix. The cell e.s.d.'s are taken
into account individually in the estimation of e.s.d.'s in distances, angles
and torsion angles; correlations between e.s.d.'s in cell parameters are only
used when they are defined by crystal symmetry. An approximate (isotropic)
treatment of cell e.s.d.'s is used for estimating e.s.d.'s involving l.s.
planes.
;
loop_
    _geom_bond_atom_site_label_1
    _geom_bond_atom_site_label_2
    _geom_bond_site_symmetry_2
    _geom_bond_distance
    _geom_bond_publ_flag
    Cu O1 2_556 1.9551(15) ?
    Cu O1 . 1.9551(15) ?
    Cu N1 2_556 1.9996(16) ?
    Cu N1 . 1.9996(16) ?
    O1 C1 . 1.279(3) ?
    O2 C1 . 1.239(3) ?
    O3 C6 . 1.368(3) ?
    O3 C8 . 1.423(3) ?
    N1 C13 . 1.345(2) ?
    N1 C9 . 1.346(3) ?
    C1 C2 . 1.500(3) ?
    C2 C7 . 1.390(3) ?
    C2 C3 . 1.395(3) ?
    C3 C4 . 1.380(4) ?
    C3 H3A . 0.9300 ?
    C4 C5 . 1.378(4) ?
    C4 H4A . 0.9300 ?
    C5 C6 . 1.381(3) ?
    C5 H5A . 0.9300 ?
    C6 C7 . 1.387(3) ?
    C7 H7A . 0.9300 ?
    C8 H8A . 0.9600 ?
    C8 H8B . 0.9600 ?
    C8 H8C . 0.9600 ?
    C9 C10 . 1.371(3) ?
    C9 H9A . 0.9300 ?
    C10 C11 . 1.369(3) ?
    C10 H10A . 0.9300 ?
    C11 C12 . 1.382(3) ?
    C11 H11A . 0.9300 ?
    C12 C13 . 1.380(3) ?
    C12 H12A . 0.9300 ?
    C13 C13 2_556 1.483(4) ?
    O4 H41 . 0.8800 ?
loop_
    _geom_angle_atom_site_label_1
    _geom_angle_atom_site_label_2
    _geom_angle_atom_site_label_3
    _geom_angle_site_symmetry_1
    _geom_angle_site_symmetry_3
    _geom_angle
    _geom_angle_publ_flag
    O1 Cu O1 2_556 . 92.80(10) y
    O1 Cu N1 2_556 2_556 93.53(7) ?
    O1 Cu N1 . 2_556 170.12(6) y
    O1 Cu N1 2_556 . 170.12(6) ?
    O1 Cu N1 . . 93.53(7) y
    N1 Cu N1 2_556 . 81.25(9) y
    C1 O1 Cu . . 105.20(13) ?
    C6 O3 C8 . . 118.1(2) ?
    C13 N1 C9 . . 118.97(17) ?
    C13 N1 Cu . . 114.74(12) ?
    C9 N1 Cu . . 126.27(14) ?
    O2 C1 O1 . . 122.66(19) ?
    O2 C1 C2 . . 121.1(2) ?
    O1 C1 C2 . . 116.23(18) ?
    C7 C2 C3 . . 119.2(2) ?
    C7 C2 C1 . . 120.43(19) ?
    C3 C2 C1 . . 120.4(2) ?
    C4 C3 C2 . . 119.1(2) ?
    C4 C3 H3A . . 120.4 ?
    C2 C3 H3A . . 120.4 ?
    C5 C4 C3 . . 121.9(2) ?
    C5 C4 H4A . . 119.1 ?
    C3 C4 H4A . . 119.1 ?
    C4 C5 C6 . . 119.2(2) ?
    C4 C5 H5A . . 120.4 ?
    C6 C5 H5A . . 120.4 ?
    O3 C6 C5 . . 124.6(2) ?
    O3 C6 C7 . . 115.6(2) ?
    C5 C6 C7 . . 119.8(2) ?
    C6 C7 C2 . . 120.8(2) ?
    C6 C7 H7A . . 119.6 ?
    C2 C7 H7A . . 119.6 ?
    O3 C8 H8A . . 109.5 ?
    O3 C8 H8B . . 109.5 ?
    H8A C8 H8B . . 109.5 ?
    O3 C8 H8C . . 109.5 ?
    H8A C8 H8C . . 109.5 ?
    H8B C8 H8C . . 109.5 ?
    N1 C9 C10 . . 121.83(19) ?
    N1 C9 H9A . . 119.1 ?
    C10 C9 H9A . . 119.1 ?
    C11 C10 C9 . . 119.26(19) ?
    C11 C10 H10A . . 120.4 ?
    C9 C10 H10A . . 120.4 ?
    C10 C11 C12 . . 119.6(2) ?
    C10 C11 H11A . . 120.2 ?
    C12 C11 H11A . . 120.2 ?
    C13 C12 C11 . . 118.6(2) ?
    C13 C12 H12A . . 120.7 ?
    C11 C12 H12A . . 120.7 ?
    N1 C13 C12 . . 121.68(17) ?
    N1 C13 C13 . 2_556 114.60(10) ?
    C12 C13 C13 . 2_556 123.71(12) ?
loop_
    _geom_hbond_atom_site_label_D
    _geom_hbond_atom_site_label_H
    _geom_hbond_atom_site_label_A
    _geom_hbond_site_symmetry_A
    _geom_hbond_distance_DH
    _geom_hbond_distance_HA
    _geom_hbond_distance_DA
    _geom_hbond_angle_DHA
    O4 H41 O1 . 0.88 2.24 3.023(3) 147
    C12 H12A O4 1_565 0.93 2.41 3.339(3) 178
    C11 H11A O3 1_565 0.93 2.57 3.483(3) 166
    C10 H10A O2 6_566 0.93 2.66 3.342(3) 131
