# Supplementary material for: (2,2′-Bipyridine-κ2 N,N′)bis­(3-meth­oxy­benzoato-κ2 O 1,O 1′)copper(II) mono­hydrate
Source: Acta Crystallogr Sect E Struct Rep Online. 2011 Feb 19;67(Pt 3):m352. doi: 10.1107/S1600536811005563 (PMC3052164; doi:10.1107/S1600536811005563)
Supplement: Supplementary file 2 [file e-67-0m352-Isup2.hkl]

# 
# h,k,l, Fc-squared, Fo-squared, sigma(Fo-squared) and status flag 
# 
data_I
_shelx_title ' tref in Cc                  New: C2/c' 
_shelx_refln_list_code          4 
_shelx_F_calc_maximum      398.94 
_exptl_crystal_F_000      1116.00 
_reflns_d_resolution_high  0.7707 
 
loop_ 
 _symmetry_equiv_pos_as_xyz 
 'x, y, z' 
 '-x, y, -z+1/2' 
 'x+1/2, y+1/2, z' 
 '-x+1/2, y+1/2, -z+1/2' 
 '-x, -y, -z' 
 'x, -y, z-1/2' 
 '-x+1/2, -y+1/2, -z' 
 'x+1/2, -y+1/2, z-1/2' 
 
_cell_length_a    19.8880 
_cell_length_b    10.8870 
_cell_length_c    11.6120 
_cell_angle_alpha  90.000 
_cell_angle_beta  103.620 
_cell_angle_gamma  90.000 
 
_shelx_F_squared_multiplier     1.000 
 
loop_ 
 _refln_index_h 
 _refln_index_k 
 _refln_index_l 
 _refln_F_squared_calc 
 _refln_F_squared_meas 
 _refln_F_squared_sigma 
 _refln_observed_status 
   4   0   0    16197.76    17378.86    595.65 o 
   6   0   0     7979.04     7182.95    179.16 o 
   8   0   0    12935.57    12606.15    337.59 o 
  10   0   0       88.37      166.49     12.51 o 
  12   0   0     1648.94     1601.80     50.16 o 
  14   0   0     1483.00     1498.94     55.12 o 
  16   0   0     1245.38     1356.95     52.25 o 
  18   0   0      363.83      414.61     33.49 o 
  20   0   0      365.27      398.43     31.46 o 
  22   0   0      241.09      278.81     36.31 o 
  24   0   0      164.80      156.51     20.09 o 
   3   1   0    22601.08    24928.12    528.95 o 
   5   1   0      140.21      120.66      4.78 o 
   7   1   0     6619.12     6470.41    116.46 o 
   9   1   0    10363.85    10345.02    199.40 o 
  11   1   0      323.28      264.25     10.88 o 
  13   1   0      216.20      188.75     10.19 o 
  15   1   0     1519.23     1527.06     39.48 o 
  17   1   0     1774.59     1772.28     48.91 o 
  19   1   0     1302.79     1410.02     47.93 o 
  21   1   0      335.86      342.01     18.40 o 
  23   1   0      312.91      305.90     22.05 o 
  25   1   0      157.21       74.40     38.20 o 
   0   2   0     3875.22     3406.26    132.21 o 
   2   2   0     6210.38     6740.73    147.30 o 
   4   2   0     1086.91     1189.40     34.04 o 
   6   2   0     8014.78     7634.67    316.42 o 
   8   2   0     1943.92     1834.07     30.81 o 
  10   2   0     5421.84     5479.10    102.55 o 
  12   2   0      328.84      277.11      9.67 o 
  14   2   0      535.00      482.59     14.18 o 
  16   2   0     2807.44     2899.65     66.56 o 
  18   2   0     1466.07     1499.51     45.00 o 
  20   2   0      924.08      876.91     44.59 o 
  22   2   0      390.27      341.70     43.55 o 
  24   2   0      228.56      182.35     38.23 o 
   1   3   0     8021.80     7183.86    108.14 o 
   3   3   0     7592.72     6622.71    111.80 o 
   5   3   0     3720.48     3247.00     93.71 o 
   7   3   0    15728.38    16482.21    510.08 o 
   9   3   0     5105.69     4598.35     92.48 o 
  11   3   0     5600.80     5783.10    112.45 o 
  13   3   0     3079.55     3150.17    110.68 o 
  15   3   0     1960.35     1938.80     48.15 o 
  17   3   0     1634.32     1601.74     89.24 o 
  19   3   0      140.55      147.38     15.80 o 
  21   3   0      177.89      144.51     28.00 o 
  23   3   0      508.44      411.78     90.11 o 
   0   4   0      601.34      699.91     19.25 o 
   2   4   0       14.79       26.85      3.17 o 
   4   4   0      823.19      650.05     15.81 o 
   6   4   0     5053.90     4783.16     81.40 o 
   8   4   0     5974.11     6205.07    118.03 o 
  10   4   0    11450.01    11408.77    238.32 o 
  12   4   0     1056.58     1098.36     53.92 o 
  14   4   0     3761.98     3762.59    159.53 o 
  16   4   0      708.08      651.25     43.38 o 
  18   4   0       86.29       88.29     11.62 o 
  20   4   0        5.96       10.22      7.19 o 
  22   4   0      263.63      307.80     27.72 o 
  24   4   0      156.75      161.51     25.15 o 
   1   5   0     1793.39     1699.93     30.90 o 
   3   5   0       75.63       51.81      7.43 o 
   5   5   0     3283.45     3016.47    104.07 o 
   7   5   0     2121.51     1991.53     35.75 o 
   9   5   0      633.08      517.30     18.37 o 
  11   5   0       52.84       61.76      8.51 o 
  13   5   0     4728.01     4709.11    123.49 o 
  15   5   0      232.34      192.22     25.26 o 
  17   5   0       39.41       32.67     11.20 o 
  19   5   0       94.06       58.93     22.03 o 
  21   5   0      108.85      126.51     20.84 o 
  23   5   0        3.79        7.95     15.02 o 
   0   6   0      241.42      199.47     11.26 o 
   2   6   0      210.93      190.06      8.73 o 
   4   6   0     7223.45     7723.79    217.93 o 
   6   6   0     3340.38     3154.38    128.72 o 
   8   6   0       97.19       79.32      4.46 o 
  10   6   0      458.22      447.22     19.25 o 
  12   6   0     2759.54     2812.10     64.25 o 
  14   6   0        1.92        5.58      8.58 o 
  16   6   0      532.90      555.67     24.15 o 
  18   6   0      101.69      115.59     15.25 o 
  20   6   0       45.74       54.86     14.91 o 
  22   6   0       17.63       -1.21     10.97 o 
   1   7   0        1.65       13.03      5.67 o 
   3   7   0     4361.97     4573.43     90.18 o 
   5   7   0       37.35       42.69      3.80 o 
   7   7   0      447.58      459.15     23.07 o 
   9   7   0      365.31      354.16     16.80 o 
  11   7   0      852.28      887.38     28.75 o 
  13   7   0        4.77        1.48      6.54 o 
  15   7   0      267.28      285.55     19.41 o 
  17   7   0        2.80        2.24      8.48 o 
  19   7   0        8.97        3.74     10.34 o 
  21   7   0        7.08        8.83     14.14 o 
   0   8   0     1346.54     1352.15     53.28 o 
   2   8   0      420.26      458.01     16.86 o 
   4   8   0        0.37       40.32      7.83 o 
   6   8   0       69.86       62.25     13.16 o 
   8   8   0        1.72       -1.27      4.43 o 
  10   8   0       64.47       60.72     14.07 o 
  12   8   0       16.96       24.19     10.39 o 
  14   8   0       68.80       82.18     12.94 o 
  16   8   0        0.12        8.85     11.06 o 
  18   8   0        5.61        7.75     11.54 o 
  20   8   0        2.43        9.67     13.20 o 
   1   9   0      792.07      804.19     25.19 o 
   3   9   0      226.59      285.95     14.90 o 
   5   9   0       38.79       46.42      8.68 o 
   7   9   0      150.40      115.59     22.38 o 
   9   9   0       68.10       20.11     23.12 o 
  11   9   0      277.35      283.36     22.08 o 
  13   9   0        4.51       13.14     10.08 o 
  15   9   0       53.92       60.20     14.20 o 
  17   9   0       34.36       30.24     14.31 o 
  19   9   0      204.67      226.93     23.87 o 
   0  10   0       87.67      109.16     17.08 o 
   2  10   0       14.47       14.14      8.40 o 
   4  10   0        4.96       14.02      8.73 o 
   6  10   0        1.96        6.44      4.99 o 
   8  10   0       61.20       41.64     15.82 o 
  10  10   0      219.37      229.80     16.86 o 
  12  10   0       24.49       36.52     18.31 o 
  14  10   0       86.82       91.91     21.08 o 
  16  10   0      298.33      335.11     33.97 o 
   1  11   0      134.41      132.32     13.68 o 
   3  11   0       30.45       30.62     11.31 o 
   5  11   0       33.74       22.18      8.32 o 
   7  11   0      140.72      105.60     18.82 o 
   9  11   0      192.27      191.42     22.68 o 
  11  11   0      102.61      121.60     18.58 o 
  13  11   0       10.18       15.73     11.46 o 
  15  11   0      147.72      184.65     23.64 o 
   0  12   0      162.55      162.16     22.73 o 
   2  12   0       15.30        8.50     10.20 o 
   4  12   0       83.12       80.76     16.66 o 
   6  12   0       58.86       31.21     13.10 o 
   8  12   0      283.42      294.50     25.43 o 
  10  12   0       74.96       47.93     21.91 o 
  12  12   0       91.28      103.14     20.59 o 
   1  13   0      185.50      188.90     27.02 o 
   3  13   0       23.33       36.38     15.35 o 
   5  13   0       55.10       83.49     15.11 o 
   7  13   0      481.19      548.91     35.74 o 
   9  13   0      273.94      345.12     32.64 o 
   0  14   0      477.21      551.93     64.29 o 
   2  14   0      228.67      262.71     32.96 o 
 -25   1   1       47.30       31.62     12.17 o 
 -23   1   1        3.09        1.66      6.91 o 
 -21   1   1        4.42        9.10      8.74 o 
 -19   1   1      600.44      606.58     21.48 o 
 -17   1   1       70.46       69.87      9.66 o 
 -15   1   1      198.39      210.88     10.60 o 
 -13   1   1       17.30       13.67      4.50 o 
 -11   1   1       57.62       76.24      6.20 o 
  -9   1   1     1065.78     1197.80     25.24 o 
  -7   1   1       48.64       45.62      3.05 o 
  -5   1   1     9193.76     9204.74    138.76 o 
  -3   1   1     1453.85     1770.87     22.81 o 
   3   1   1    61279.13    62499.39   1762.60 o 
   5   1   1    28107.14    33366.44    606.94 o 
   7   1   1        1.82        5.25      3.03 o 
   9   1   1     3510.65     3497.36     66.19 o 
  11   1   1     1465.22     1725.94     37.04 o 
  13   1   1       17.73        5.92      6.03 o 
  15   1   1      131.09      140.93     11.67 o 
  17   1   1       27.52       21.39     10.07 o 
  19   1   1       63.43       67.82     15.13 o 
  21   1   1        0.13      -11.14     11.14 o 
  23   1   1      164.11      105.30     25.90 o 
 -24   2   1       32.75       19.65     11.36 o 
 -22   2   1        0.48       -2.51      7.78 o 
 -20   2   1        3.91        2.58      7.66 o 
 -18   2   1      160.82      156.72     12.59 o 
 -16   2   1     1072.86     1167.58     28.63 o 
 -14   2   1       47.05       55.46      6.17 o 
 -12   2   1     5925.06     6139.34    107.41 o 
 -10   2   1      876.20      873.23     17.47 o 
  -8   2   1      367.84      312.39      8.33 o 
  -6   2   1     2384.29     2185.97     41.78 o 
  -4   2   1    62216.08    59240.30   1464.88 o 
  -2   2   1     8258.38     9365.16    150.35 o 
   0   2   1     2721.62     3183.87     47.52 o 
   2   2   1     1844.71     1631.15     34.43 o 
   4   2   1     3274.72      122.08   1413.96 o 
   6   2   1       31.66       65.53      5.23 o 
   8   2   1     4083.52     3751.77     81.53 o 
  10   2   1     1184.47     1081.44     28.71 o 
  12   2   1     2400.66     2522.56     62.83 o 
  14   2   1      351.71      367.14     16.18 o 
  16   2   1      610.88      592.44     28.99 o 
  18   2   1       66.80       35.98     15.11 o 
  20   2   1        1.66       -1.54      7.41 o 
  22   2   1       22.17       23.95     13.15 o 
  24   2   1       11.68       10.43     12.34 o 
 -23   3   1      194.93      150.75     33.72 o 
 -21   3   1       70.51       68.24     23.35 o 
 -19   3   1       58.81       59.36      9.33 o 
 -17   3   1      246.46      211.60     19.67 o 
 -15   3   1     2148.20     2108.68    134.13 o 
 -13   3   1     5087.31     5244.01    165.85 o 
 -11   3   1      146.89      133.58      8.55 o 
  -9   3   1       17.70       11.38      3.93 o 
  -7   3   1     2041.86     1821.06     46.93 o 
  -5   3   1     9823.74    10268.44    179.24 o 
  -3   3   1     2127.56     2295.22     32.96 o 
  -1   3   1     1476.54     1230.45     20.77 o 
   1   3   1      590.64      650.72     12.15 o 
   3   3   1      839.83      710.34     12.55 o 
   5   3   1     3689.46     3376.71    126.06 o 
   7   3   1      284.81      239.92      6.02 o 
   9   3   1      318.67      342.10     26.11 o 
  11   3   1     1366.79     1227.04     27.03 o 
  13   3   1      858.84      804.17     23.99 o 
  15   3   1      445.53      447.16     18.46 o 
  17   3   1       55.36       40.82      8.09 o 
  19   3   1      492.14      466.50     37.87 o 
  21   3   1        1.06        0.46      6.70 o 
  23   3   1       84.59      107.55     25.15 o 
 -24   4   1       25.05       35.34     23.57 o 
 -22   4   1       16.33       17.46     10.78 o 
 -20   4   1      231.65      196.56     30.36 o 
 -18   4   1      587.73      521.52     48.82 o 
 -16   4   1      240.80      206.68     12.89 o 
 -14   4   1     3345.51     3314.02    248.31 o 
 -12   4   1     3466.80     3209.06    122.88 o 
 -10   4   1     1865.21     1959.77     73.66 o 
  -8   4   1     1696.75     1804.81     29.89 o 
  -6   4   1    16154.93    18497.85    319.20 o 
  -4   4   1     3738.45     3573.89     54.48 o 
  -2   4   1      162.18      193.78      6.53 o 
   0   4   1     3932.55     3906.86     60.52 o 
   2   4   1      402.11      372.00      9.54 o 
   4   4   1       28.04       18.28      7.79 o 
   6   4   1      259.70      271.86     10.56 o 
   8   4   1      149.98      159.22      8.10 o 
  10   4   1     3542.52     3411.17    204.05 o 
  12   4   1     2146.80     2133.29     85.18 o 
  14   4   1     3228.76     2948.54    334.51 o 
  16   4   1      208.72      169.60     43.75 o 
  18   4   1      367.66      261.66     67.83 o 
  20   4   1      182.14      133.81     39.87 o 
  22   4   1       78.86      111.96     24.02 o 
 -23   5   1       31.23       58.07     21.76 o 
 -21   5   1      496.40      407.44     84.76 o 
 -19   5   1      334.71      263.00     49.80 o 
 -17   5   1      937.09      826.58    114.15 o 
 -15   5   1      247.11      234.74     31.88 o 
 -13   5   1      364.48      349.89     22.94 o 
 -11   5   1     7679.07     7755.20    159.93 o 
  -9   5   1     2924.31     3237.81     58.28 o 
  -7   5   1     6189.25     6049.61    101.06 o 
  -5   5   1    14220.38     4358.98   5640.09 o 
  -3   5   1    10653.45    10303.74    188.76 o 
  -1   5   1       29.94       12.89      3.23 o 
   1   5   1     2399.62     2040.31     37.05 o 
   3   5   1     3190.55     2967.27     77.81 o 
   5   5   1     2637.20     2362.85     65.04 o 
   7   5   1      915.03      882.72     24.29 o 
   9   5   1     1961.90     1967.77     43.86 o 
  11   5   1     4555.59     4753.52    102.22 o 
  13   5   1     4334.00     4587.75     93.58 o 
  15   5   1      350.55      286.83     52.62 o 
  17   5   1      384.30      305.79     76.15 o 
  19   5   1      359.54      405.34     27.74 o 
  21   5   1      253.58      308.35     31.29 o 
 -22   6   1      612.59      613.65     33.06 o 
 -20   6   1      523.67      512.85     25.63 o 
 -18   6   1      354.63      396.67     23.71 o 
 -16   6   1      534.54      546.09     26.77 o 
 -14   6   1     1120.91     1100.84     34.27 o 
 -12   6   1      366.99      412.92     18.34 o 
 -10   6   1      655.64      649.19     19.86 o 
  -8   6   1     1477.12     1483.06     50.80 o 
  -6   6   1      154.05       96.52      6.45 o 
  -4   6   1      938.37      785.92     19.58 o 
  -2   6   1     6953.13     6916.79    131.83 o 
   0   6   1     1285.33     1079.69     23.75 o 
   2   6   1     7064.47     6827.01    115.76 o 
   4   6   1     5400.33     5434.29    153.69 o 
   6   6   1     1480.03     1364.14     51.54 o 
   8   6   1      303.58      333.88     29.14 o 
  10   6   1     1249.79     1263.83     32.64 o 
  12   6   1     1673.55     1740.74     44.95 o 
  14   6   1      148.97      125.28     12.87 o 
  16   6   1      404.59      414.65     21.79 o 
  18   6   1      411.50      428.66     24.36 o 
  20   6   1      364.73      378.60     28.24 o 
  22   6   1       67.40       95.22     18.53 o 
 -21   7   1      338.70      383.99     34.05 o 
 -19   7   1      349.53      350.66     23.15 o 
 -17   7   1      657.52      657.73     28.24 o 
 -15   7   1      227.50      252.94     18.10 o 
 -13   7   1     1126.46     1161.46     36.11 o 
 -11   7   1      482.87      478.17     18.78 o 
  -9   7   1      174.50      154.81     11.95 o 
  -7   7   1      486.45      445.14     23.97 o 
  -5   7   1     4201.76     3932.96    155.57 o 
  -3   7   1     2227.91     2173.13     44.68 o 
  -1   7   1     3245.47     3320.92     66.34 o 
   1   7   1     5337.70     5561.99    108.20 o 
   3   7   1     5471.15     5547.99    109.68 o 
   5   7   1     1587.20     1433.76     78.68 o 
   7   7   1       69.64       72.65     10.57 o 
   9   7   1     6902.96     7487.82    184.29 o 
  11   7   1      658.92      718.79     26.57 o 
  13   7   1        5.88        9.15     10.10 o 
  15   7   1      143.22      132.86     14.90 o 
  17   7   1      473.37      503.70     25.96 o 
  19   7   1      165.46      179.09     21.69 o 
  21   7   1      294.25      309.73     33.53 o 
 -20   8   1      336.49      395.97     27.44 o 
 -18   8   1      223.44      241.84     20.66 o 
 -16   8   1      245.15      257.98     21.93 o 
 -14   8   1      438.19      477.03     23.83 o 
 -12   8   1      360.96      400.02     21.03 o 
 -10   8   1      884.85      776.88    104.08 o 
  -8   8   1      890.54      852.79     58.85 o 
  -6   8   1      581.04      533.83     27.15 o 
  -4   8   1     3971.67     3940.74     81.29 o 
  -2   8   1     3534.83     3698.32     76.07 o 
   0   8   1    13888.36    14450.13    301.37 o 
   2   8   1    11182.40    11596.90    243.76 o 
   4   8   1     7603.06     7899.50    162.52 o 
   6   8   1     6201.39     6171.62    403.10 o 
   8   8   1     2333.52     2391.40     67.66 o 
  10   8   1      320.08      381.06     20.75 o 
  12   8   1     1005.09     1116.93     39.15 o 
  14   8   1      256.46      272.35     18.90 o 
  16   8   1        4.07       13.89     12.42 o 
  18   8   1      434.80      480.50     28.81 o 
  20   8   1      264.78      280.69     30.02 o 
 -19   9   1      548.44      588.51     35.66 o 
 -17   9   1      192.28      234.80     22.73 o 
 -15   9   1      299.12      292.36     20.63 o 
 -13   9   1      589.03      602.66     25.60 o 
 -11   9   1     1259.83     1329.32     78.26 o 
  -9   9   1      291.20      253.68     52.58 o 
  -7   9   1      892.68      825.87     67.64 o 
  -5   9   1      438.65      509.04     21.29 o 
  -3   9   1      418.88      485.87     18.24 o 
  -1   9   1     3448.29     3687.13     81.85 o 
   1   9   1     2243.06     2437.26     55.35 o 
   3   9   1     3643.49     3934.76     87.86 o 
   5   9   1     2486.92     2622.33     56.57 o 
   7   9   1     1294.56     1187.27    141.27 o 
   9   9   1        6.94        4.83      9.88 o 
  11   9   1      487.28      553.38     27.63 o 
  13   9   1      288.18      324.82     21.93 o 
  15   9   1      522.65      555.49     28.97 o 
  17   9   1       23.23       36.41     14.71 o 
 -18  10   1      312.70      284.36     46.91 o 
 -16  10   1      620.68      650.90     37.48 o 
 -14  10   1      656.02      616.38     30.82 o 
 -12  10   1      900.76      920.57     50.85 o 
 -10  10   1      173.57      100.77     42.34 o 
  -8  10   1     1062.15      977.49    117.65 o 
  -6  10   1     1096.56     1148.76     33.16 o 
  -4  10   1     1347.80     1450.33     39.92 o 
  -2  10   1      749.03      822.14     28.30 o 
   0  10   1        9.55        7.50      7.15 o 
   2  10   1      182.13      198.16     14.07 o 
   4  10   1        7.35        8.26      8.30 o 
   6  10   1      187.27      204.69     16.29 o 
   8  10   1      482.98      501.47     26.36 o 
  10  10   1      543.56      568.90     31.72 o 
  12  10   1      325.40      352.26     25.13 o 
  14  10   1      471.57      479.32     29.27 o 
  16  10   1      341.11      360.02     28.10 o 
 -15  11   1      703.64      767.17     36.10 o 
 -13  11   1      242.93      280.86     21.46 o 
 -11  11   1      266.23      282.42     59.02 o 
  -9  11   1      524.49      480.99     92.95 o 
  -7  11   1      720.28      587.96    173.45 o 
  -5  11   1     1323.31     1456.33     43.78 o 
  -3  11   1     1041.59     1150.49     40.22 o 
  -1  11   1      939.26     1048.59     34.36 o 
   1  11   1      548.86      636.76     26.93 o 
   3  11   1      536.40      600.50     25.11 o 
   5  11   1      957.16     1018.64     36.50 o 
   7  11   1      719.80      483.48    169.72 o 
   9  11   1      517.60      502.20    107.56 o 
  11  11   1      405.33      470.94     30.67 o 
  13  11   1      336.29      336.98     47.63 o 
  15  11   1      236.39      295.33     25.46 o 
 -12  12   1      132.40      184.48     26.27 o 
 -10  12   1      573.25      565.06     37.37 o 
  -8  12   1      565.16      638.74     37.83 o 
  -6  12   1      383.09      237.20    151.22 o 
  -4  12   1      851.98      943.07     37.33 o 
  -2  12   1      241.04      278.49     19.17 o 
   0  12   1       89.20       98.51     14.10 o 
   2  12   1       93.11      107.78     15.35 o 
   4  12   1      493.11      504.38     26.70 o 
   6  12   1      197.57      232.37     24.49 o 
   8  12   1      290.97      318.93     28.98 o 
  10  12   1      248.25      246.69     36.72 o 
  12  12   1      250.17      285.70     33.13 o 
  -9  13   1      141.78      128.15     30.80 o 
  -7  13   1      261.97      271.59     29.25 o 
  -5  13   1       82.14       67.08     17.20 o 
  -3  13   1      160.09      173.11     18.32 o 
  -1  13   1      203.74      226.41     20.16 o 
   1  13   1       31.40       37.05     13.22 o 
   3  13   1       17.62       20.51     12.37 o 
   5  13   1      375.50      416.11     23.56 o 
   7  13   1      108.34      110.09     23.17 o 
   9  13   1      127.59      142.54     23.12 o 
  -2  14   1       89.03       99.43     17.64 o 
   0  14   1      256.83      285.86     24.19 o 
   2  14   1      360.70      424.05     28.00 o 
 -24   0   2      222.33      215.27     21.95 o 
 -22   0   2      166.38      197.10     19.04 o 
 -20   0   2     2161.72     2265.24     74.69 o 
 -18   0   2     1652.85     1745.30     51.45 o 
 -16   0   2     1141.42     1144.20     34.23 o 
 -14   0   2       11.83       15.59      7.67 o 
 -12   0   2      361.27      320.15     15.76 o 
 -10   0   2     5250.79     5135.60    178.21 o 
  -8   0   2    12321.24    12071.94    276.47 o 
  -6   0   2       66.15      138.12      5.48 o 
  -4   0   2     3142.52     2428.29    106.00 o 
  -2   0   2     2480.05     2342.98     46.06 o 
   0   0   2    41934.50    39827.36    850.87 o 
   2   0   2    42894.51    42719.49   1276.90 o 
   4   0   2   159155.91   140588.80   5401.30 o 
   6   0   2    51768.72    59818.68   2609.06 o 
   8   0   2    53949.90    65552.88   2145.61 o 
  10   0   2     5236.01     5331.81    146.14 o 
  12   0   2      150.50       97.99     13.85 o 
  14   0   2      604.01      628.17     33.37 o 
  16   0   2       72.72      105.61     16.96 o 
  18   0   2     1123.49     1175.57     55.47 o 
  20   0   2      406.46      465.48     41.33 o 
  22   0   2      108.08      103.28     27.66 o 
  24   0   2       78.97       61.57     33.54 o 
 -25   1   2      338.02      338.00     20.17 o 
 -23   1   2      102.74      100.97     11.73 o 
 -21   1   2      277.59      311.63     17.69 o 
 -19   1   2     1927.99     1988.17     48.62 o 
 -17   1   2     2424.40     2540.95     53.27 o 
 -15   1   2      668.61      683.76     18.59 o 
 -13   1   2     2940.74     3026.11     53.65 o 
 -11   1   2     2858.64     2848.99     48.12 o 
  -9   1   2     7859.67     7654.43    124.51 o 
  -7   1   2       20.88       23.30      2.50 o 
  -5   1   2     4808.20     4283.39     55.66 o 
  -3   1   2      250.56      275.67      4.36 o 
  -1   1   2    36195.18    36480.68    524.58 o 
   1   1   2    35543.47    35801.38   1374.46 o 
   3   1   2      215.14      212.58      7.24 o 
   5   1   2     3469.05     3759.51     93.98 o 
   7   1   2    21184.08    23977.42    487.72 o 
   9   1   2     2253.66     2173.53     47.32 o 
  11   1   2      978.50      994.23     25.73 o 
  13   1   2     1005.64      967.20     27.49 o 
  15   1   2     1042.91     1063.61     32.78 o 
  17   1   2      312.77      346.17     16.99 o 
  19   1   2      216.84      202.25     30.95 o 
  21   1   2      650.15      639.27     36.49 o 
  23   1   2      237.81      247.53     27.93 o 
 -24   2   2      400.66      366.38     38.87 o 
 -22   2   2      629.33      581.55     41.10 o 
 -20   2   2      165.06      163.69     12.93 o 
 -18   2   2     1934.38     1967.52     48.26 o 
 -16   2   2     5138.64     5161.54    111.58 o 
 -14   2   2      775.85      815.19     20.63 o 
 -12   2   2     3652.79     3594.01     62.61 o 
 -10   2   2     8259.32     8611.20    209.87 o 
  -8   2   2     6221.43     5836.50    129.86 o 
  -6   2   2       33.06       23.99      2.69 o 
  -4   2   2     4337.95     4798.01    119.66 o 
  -2   2   2    76784.34    70291.96   1271.97 o 
   0   2   2     3183.98     3117.65     52.83 o 
   2   2   2      528.05      545.31      7.80 o 
   4   2   2       73.14       51.74      2.11 o 
   6   2   2     4221.45     4214.86     88.03 o 
   8   2   2      209.99      141.25     12.27 o 
  10   2   2     1741.39     1706.22     42.66 o 
  12   2   2     1248.92     1236.46     36.07 o 
  14   2   2     1231.37     1215.27     38.70 o 
  16   2   2      885.14      871.91     36.46 o 
  18   2   2      112.86      128.13     16.90 o 
  20   2   2      307.56      359.75     29.84 o 
  22   2   2      549.00      428.25     76.91 o 
 -25   3   2        4.88       10.09      8.36 o 
 -23   3   2      165.16      128.96     42.69 o 
 -21   3   2      372.62      340.81     47.40 o 
 -19   3   2      484.72      490.48     28.63 o 
 -17   3   2      564.85      559.03     27.75 o 
 -15   3   2     5626.98     5533.02    193.77 o 
 -13   3   2       82.02       78.38      7.10 o 
 -11   3   2     5443.49     5509.87    145.12 o 
  -9   3   2    14873.30    15889.83    269.70 o 
  -7   3   2     8277.49     7892.35    124.18 o 
  -5   3   2     2670.24     2050.33     30.82 o 
  -3   3   2    63503.84    64385.57   1247.07 o 
  -1   3   2      749.78      576.64     10.55 o 
   1   3   2     8058.36     7516.68    186.59 o 
   3   3   2     4989.89     4463.95     87.02 o 
   5   3   2     7420.43     7129.91    162.71 o 
   7   3   2     3223.93     2917.37     65.81 o 
   9   3   2     1837.85     1833.55     46.02 o 
  11   3   2     2327.30     2263.18     83.51 o 
  13   3   2     1847.65     2015.94     75.78 o 
  15   3   2     1950.43     2032.44     61.35 o 
  17   3   2     1241.61     1206.15     84.57 o 
  19   3   2      453.23      388.89     57.26 o 
  21   3   2       83.97       62.88     31.33 o 
  23   3   2      252.69      278.40     29.33 o 
 -24   4   2        4.96        2.92      7.12 o 
 -22   4   2       21.73       24.74      8.64 o 
 -20   4   2       24.07       26.94      8.56 o 
 -18   4   2     1024.19      933.47     75.93 o 
 -16   4   2       15.07       10.16      7.19 o 
 -14   4   2     2276.67     2131.86    119.12 o 
 -12   4   2     3296.39     3254.43    132.44 o 
 -10   4   2      267.71      280.61      7.84 o 
  -8   4   2     1050.27      917.49     15.72 o 
  -6   4   2    36456.06    43899.14    922.30 o 
  -4   4   2    13581.44    14538.93    218.82 o 
  -2   4   2     1827.88     1738.35     29.90 o 
   0   4   2     4581.32     4379.98     67.56 o 
   2   4   2      218.12      270.45      7.24 o 
   4   4   2      464.46      402.41     11.81 o 
   6   4   2       15.76       29.57      5.12 o 
   8   4   2     1668.82     1639.46     35.17 o 
  10   4   2      414.52      351.04     27.48 o 
  12   4   2     1434.03     1233.61    177.63 o 
  14   4   2     3336.27     2852.28    375.84 o 
  16   4   2     1930.16     1673.23    277.67 o 
  18   4   2      535.79      353.04    109.66 o 
  20   4   2      103.78      128.98     22.50 o 
  22   4   2       38.73       53.30     19.30 o 
 -23   5   2      250.50      274.48     35.29 o 
 -21   5   2      155.46      110.77     28.54 o 
 -19   5   2       52.49       55.89     10.53 o 
 -17   5   2      132.69      111.26     10.94 o 
 -15   5   2      235.12      208.46     17.65 o 
 -13   5   2     1132.24     1150.71     45.99 o 
 -11   5   2      735.38      647.37     18.34 o 
  -9   5   2     2149.22     1977.79     49.34 o 
  -7   5   2      406.26      302.84      9.94 o 
  -5   5   2     4343.85     4453.77     95.92 o 
  -3   5   2      519.32      384.21     11.24 o 
  -1   5   2       10.86       14.15      4.68 o 
   1   5   2      156.91      128.19      6.37 o 
   3   5   2      137.67      101.30      3.59 o 
   5   5   2     5162.87     5360.64    116.99 o 
   7   5   2      597.13      573.39     18.38 o 
   9   5   2      978.25      929.58     24.51 o 
  11   5   2      379.39      364.30     16.69 o 
  13   5   2     1403.42     1447.11     39.88 o 
  15   5   2      280.25      279.48     17.46 o 
  17   5   2      304.89      138.23     74.87 o 
  19   5   2       13.13       20.43     15.69 o 
  21   5   2       70.44       86.04     22.90 o 
 -22   6   2       51.09       53.67     17.36 o 
 -20   6   2       41.20       32.18      8.71 o 
 -18   6   2      113.00       76.21     12.06 o 
 -16   6   2      120.84      137.69     13.55 o 
 -14   6   2      327.17      349.62     18.35 o 
 -12   6   2     1492.01     1493.74     38.79 o 
 -10   6   2      412.13      360.63     10.87 o 
  -8   6   2     2864.40     2714.42     89.69 o 
  -6   6   2      995.83      791.54     29.97 o 
  -4   6   2     1816.40     1671.19     33.75 o 
  -2   6   2     1028.60      901.20     19.94 o 
   0   6   2     1353.55     1262.35     26.49 o 
   2   6   2     1554.60     1589.41     33.98 o 
   4   6   2      350.56      329.38      8.99 o 
   6   6   2      789.17      845.85     24.85 o 
   8   6   2     2694.35     2787.73     68.39 o 
  10   6   2      158.98      163.98     11.70 o 
  12   6   2      992.81     1053.02     32.12 o 
  14   6   2      914.21     1002.20     32.94 o 
  16   6   2      115.99      125.45     16.21 o 
  18   6   2        7.07       10.49     12.28 o 
  20   6   2      179.29      215.61     23.55 o 
 -21   7   2        2.22       10.87     15.63 o 
 -19   7   2       60.84       66.67     17.47 o 
 -17   7   2        1.08        0.97      9.47 o 
 -15   7   2        2.18       -8.13      8.93 o 
 -13   7   2       50.06       63.50      9.89 o 
 -11   7   2       98.16       86.06      6.58 o 
  -9   7   2       15.15       26.61      7.79 o 
  -7   7   2      478.38      489.48     23.71 o 
  -5   7   2     1133.88     1165.25     29.77 o 
  -3   7   2      228.56      269.94     12.53 o 
  -1   7   2      166.47      213.97      9.61 o 
   1   7   2      140.38      133.63      8.25 o 
   3   7   2     1601.11     1712.24     38.70 o 
   5   7   2      116.76       92.76      9.78 o 
   7   7   2      599.93      597.98     28.39 o 
   9   7   2      108.12      115.25     15.67 o 
  11   7   2     2216.28     2319.78     58.29 o 
  13   7   2        3.70       11.50      8.95 o 
  15   7   2      103.34      113.03     14.80 o 
  17   7   2      136.57      127.76     18.20 o 
  19   7   2       46.12       71.28     17.94 o 
 -20   8   2       93.17      114.92     20.35 o 
 -18   8   2        3.80        9.44     12.55 o 
 -16   8   2       16.96       30.60     12.23 o 
 -14   8   2        1.12        8.68      8.09 o 
 -12   8   2        0.38        1.54      3.76 o 
 -10   8   2       46.66       39.33      7.18 o 
  -8   8   2      134.36      131.58     19.80 o 
  -6   8   2      112.49      114.20      6.68 o 
  -4   8   2       17.01       32.55      7.38 o 
  -2   8   2        3.27        9.47      6.09 o 
   0   8   2      501.40      512.67     18.44 o 
   2   8   2      685.04      749.68     23.97 o 
   4   8   2     1216.08     1236.40     34.79 o 
   6   8   2       13.68       21.35     10.46 o 
   8   8   2      133.19      144.94     13.83 o 
  10   8   2     1504.48     1528.45     49.38 o 
  12   8   2      125.99      129.11     15.42 o 
  14   8   2      167.42      169.07     17.10 o 
  16   8   2        0.79        0.09      9.70 o 
  18   8   2      388.37      402.01     29.03 o 
 -19   9   2      207.07      243.18     26.51 o 
 -17   9   2        9.43        4.36     17.00 o 
 -15   9   2      138.83      132.29     16.51 o 
 -13   9   2      147.44      148.04     15.20 o 
 -11   9   2       13.37        4.73      5.88 o 
  -9   9   2       41.66       28.69      8.60 o 
  -7   9   2        0.57       -1.10      6.50 o 
  -5   9   2      460.64      432.43     19.52 o 
  -3   9   2        9.14       12.17      7.11 o 
  -1   9   2       23.44       35.87      7.84 o 
   1   9   2      353.09      348.62     18.09 o 
   3   9   2      158.33      159.10     13.04 o 
   5   9   2     1977.92     2092.67     66.81 o 
   7   9   2      512.08      558.55     26.52 o 
   9   9   2        0.43        0.77      9.01 o 
  11   9   2      148.54      132.02     15.63 o 
  13   9   2       36.04       38.01     13.75 o 
  15   9   2       22.39       15.61     13.08 o 
  17   9   2        5.19        6.14     12.85 o 
 -18  10   2       60.83       69.06     16.85 o 
 -16  10   2        4.43       14.09     11.99 o 
 -14  10   2       26.09       38.65     13.65 o 
 -12  10   2        7.20        5.53      5.14 o 
 -10  10   2      261.56      154.69     48.05 o 
  -8  10   2      292.14      247.03     29.92 o 
  -6  10   2      311.24      301.15     21.24 o 
  -4  10   2      347.07      334.19     19.65 o 
  -2  10   2       27.51       44.94      9.58 o 
   0  10   2      354.24      365.94     17.64 o 
   2  10   2        7.76       10.80      9.39 o 
   4  10   2       44.02       50.74     11.14 o 
   6  10   2      105.98      108.02     14.38 o 
   8  10   2       40.32       42.39     13.93 o 
  10  10   2       19.39        6.95     12.14 o 
  12  10   2       18.10       15.35     11.87 o 
  14  10   2       99.14      105.94     18.17 o 
  16  10   2       63.81       69.33     16.68 o 
 -15  11   2       95.43      106.09     17.81 o 
 -13  11   2       65.13       77.89     16.66 o 
 -11  11   2       99.60       87.27     20.62 o 
  -9  11   2      623.11      502.44     69.23 o 
  -7  11   2        2.84        3.30      6.64 o 
  -5  11   2      193.65      165.68     13.94 o 
  -3  11   2      145.50      139.13     16.44 o 
  -1  11   2      222.58      205.26     15.79 o 
   1  11   2       76.71       88.32     12.47 o 
   3  11   2       91.76       95.13     14.06 o 
   5  11   2       58.16       31.94     10.00 o 
   7  11   2        2.18       -2.28     10.96 o 
   9  11   2        1.08        2.85      9.49 o 
  11  11   2       16.78       17.99     14.36 o 
  13  11   2       77.30       67.72     16.25 o 
 -12  12   2      116.40      133.52     22.35 o 
 -10  12   2      120.08      144.73     23.85 o 
  -8  12   2      258.88      197.51     35.50 o 
  -6  12   2      122.71       91.61     29.31 o 
  -4  12   2        5.29        1.20      9.85 o 
  -2  12   2      242.00      271.91     22.57 o 
   0  12   2      408.67      421.46     22.73 o 
   2  12   2        3.51       11.26      9.66 o 
   4  12   2        5.16       -1.85      8.90 o 
   6  12   2      147.71      146.34     19.49 o 
   8  12   2       47.66       43.23     15.59 o 
  10  12   2       51.65       38.99     19.09 o 
  12  12   2       40.24       10.59     22.59 o 
  -9  13   2      144.96      134.92     34.61 o 
  -7  13   2      331.47      365.98     32.76 o 
  -5  13   2      363.23      431.96     25.48 o 
  -3  13   2      284.40      342.86     32.23 o 
  -1  13   2      254.58      287.87     31.09 o 
   1  13   2      530.59      582.81     31.15 o 
   3  13   2       33.61       32.15     14.65 o 
   5  13   2       16.33       -3.45     10.60 o 
   7  13   2      175.52      197.10     23.70 o 
 -25   1   3       26.15       13.68     10.51 o 
 -23   1   3      121.94      112.99     12.10 o 
 -21   1   3      357.94      368.41     18.19 o 
 -19   1   3     1421.68     1526.74     35.02 o 
 -17   1   3      476.69      481.36     15.72 o 
 -15   1   3      103.60      128.79      9.49 o 
 -13   1   3      691.96      792.06     16.07 o 
 -11   1   3     2883.50     3211.52     56.74 o 
  -9   1   3       40.29       38.12      3.44 o 
  -7   1   3      119.42      129.93      3.64 o 
  -5   1   3     2574.98     2579.51     30.58 o 
  -3   1   3      230.23      262.70      4.14 o 
  -1   1   3     2439.80     2246.26     75.86 o 
   1   1   3     5358.87     4896.73    162.22 o 
   3   1   3      160.42      129.10      4.88 o 
   5   1   3      353.13      498.18     13.03 o 
   7   1   3     7466.65     8075.98    179.16 o 
   9   1   3     3307.68     3143.04     64.21 o 
  11   1   3     2962.51     3229.64     68.29 o 
  13   1   3       17.49       40.62      8.88 o 
  15   1   3       27.98       40.35     10.25 o 
  17   1   3      331.98      304.25     24.07 o 
  19   1   3      103.87      112.85     17.84 o 
  21   1   3       15.15        7.98     14.09 o 
  23   1   3        6.82       15.27     14.56 o 
 -24   2   3      273.04      247.54     20.66 o 
 -22   2   3      187.34      189.62     14.53 o 
 -20   2   3      200.33      196.91     12.99 o 
 -18   2   3      852.68      823.69     32.07 o 
 -16   2   3        9.82       14.10      6.65 o 
 -14   2   3     1713.29     1680.42     42.19 o 
 -12   2   3      324.69      352.27     10.52 o 
 -10   2   3      128.37      172.74      6.38 o 
  -8   2   3    11018.06    12084.66    197.05 o 
  -6   2   3     8633.87     8329.65    115.55 o 
  -4   2   3     2998.82     2708.59     53.37 o 
  -2   2   3     5172.12     5130.29    188.41 o 
   0   2   3      587.29      511.36      8.68 o 
   2   2   3      151.42      132.58      3.32 o 
   4   2   3      643.78      547.85     12.80 o 
   6   2   3      481.27      401.21     12.57 o 
   8   2   3      163.41      233.39     11.82 o 
  10   2   3      590.39      654.83     22.98 o 
  12   2   3      892.05      975.53     33.37 o 
  14   2   3      809.72      848.91     31.35 o 
  16   2   3      404.75      392.45     25.17 o 
  18   2   3       97.02       96.58     16.80 o 
  20   2   3       34.11       41.81     17.71 o 
  22   2   3        0.37       -5.21      7.59 o 
 -25   3   3      152.70      129.78     14.13 o 
 -23   3   3      463.32      422.53     25.03 o 
 -21   3   3      146.80      149.23     13.86 o 
 -19   3   3      429.09      453.55     26.06 o 
 -17   3   3       55.88       56.34      8.60 o 
 -15   3   3        2.22       14.10      9.53 o 
 -13   3   3     1198.76     1141.11     58.01 o 
 -11   3   3     1823.41     2125.55     51.41 o 
  -9   3   3      575.90      456.35     11.01 o 
  -7   3   3     1263.88     1365.20     47.01 o 
  -5   3   3    24835.88    28426.90    491.44 o 
  -3   3   3      428.45      290.10      5.70 o 
  -1   3   3     4132.76     4524.90     64.56 o 
   1   3   3      531.99      543.82      9.60 o 
   3   3   3     7480.64     7977.22    190.66 o 
   5   3   3       65.22       91.16      4.12 o 
   7   3   3      422.04      517.61     24.70 o 
   9   3   3     1385.04     1408.88     36.48 o 
  11   3   3      544.83      533.69     22.51 o 
  13   3   3      538.40      553.37     24.50 o 
  15   3   3      283.35      296.80     19.85 o 
  17   3   3      273.17      251.66     21.34 o 
  19   3   3      127.39      109.16     24.24 o 
  21   3   3        1.19      -11.09     18.59 o 
 -24   4   3       17.68       20.82     10.50 o 
 -22   4   3       19.83       11.42     10.10 o 
 -20   4   3        1.74        5.56      8.47 o 
 -18   4   3        6.54       11.43      9.08 o 
 -16   4   3      152.62      150.23     11.87 o 
 -14   4   3     1595.37     1586.30     54.84 o 
 -12   4   3      622.70      571.44     20.98 o 
 -10   4   3      838.62      824.39     27.48 o 
  -8   4   3      328.17      329.00     10.23 o 
  -6   4   3    21468.40    23662.61    464.00 o 
  -4   4   3     5870.10     6572.94     88.48 o 
  -2   4   3      227.90      235.28      6.64 o 
   0   4   3     7895.04     8177.17    245.79 o 
   2   4   3     3828.14     3981.72     61.12 o 
   4   4   3      587.71      646.81     16.91 o 
   6   4   3      215.93      225.02     12.07 o 
   8   4   3       16.77       19.28      4.96 o 
  10   4   3      304.62      271.02     11.24 o 
  12   4   3      240.03      184.12     33.87 o 
  14   4   3      944.33      742.09    137.87 o 
  16   4   3      373.68      280.54     63.05 o 
  18   4   3      748.33      515.83    158.13 o 
  20   4   3      149.00      131.38     24.10 o 
  22   4   3      102.71      133.49     27.23 o 
 -23   5   3       31.07       37.40     12.69 o 
 -21   5   3        5.97        1.25      6.29 o 
 -19   5   3       97.22       96.81     12.35 o 
 -17   5   3       93.37       94.29     10.70 o 
 -15   5   3     2844.29     2754.64    159.93 o 
 -13   5   3     2584.52     2556.82    106.94 o 
 -11   5   3      396.30      398.83     10.23 o 
  -9   5   3      327.91      262.52      8.50 o 
  -7   5   3    16700.43    17490.57    349.29 o 
  -5   5   3      867.23      901.51     17.92 o 
  -3   5   3    10700.22    10984.79    215.42 o 
  -1   5   3    10090.43    10391.25    192.97 o 
   1   5   3    12118.48    12601.00    293.85 o 
   3   5   3     4247.42     4078.86     72.46 o 
   5   5   3       38.11       22.07      6.71 o 
   7   5   3      959.27      944.21     28.15 o 
   9   5   3     1660.56     1662.44     40.34 o 
  11   5   3      526.83      515.25     20.56 o 
  13   5   3      252.12      284.90     16.68 o 
  15   5   3      916.34      920.24     32.32 o 
  17   5   3      523.88      526.16     24.66 o 
  19   5   3      433.73      447.77     23.74 o 
  21   5   3      194.50      220.90     22.50 o 
 -22   6   3      709.27      772.28     33.90 o 
 -20   6   3      612.40      650.22     28.29 o 
 -18   6   3      853.17      764.49     71.46 o 
 -16   6   3     2161.76     1979.97    151.75 o 
 -14   6   3      572.05      636.96     22.21 o 
 -12   6   3      789.74      721.76     21.44 o 
 -10   6   3     1776.12     1799.80     52.32 o 
  -8   6   3     1984.20     2113.54    123.80 o 
  -6   6   3      209.49      173.41      9.18 o 
  -4   6   3     2619.11     2536.79     65.99 o 
  -2   6   3       14.00       26.86      4.42 o 
   0   6   3     1621.73     1529.95     32.36 o 
   2   6   3     3627.12     3485.10     58.21 o 
   4   6   3     4431.77     4291.79     78.04 o 
   6   6   3      137.48      117.24     10.41 o 
   8   6   3     1806.86     1876.69     51.65 o 
  10   6   3     2524.32     2661.47     62.58 o 
  12   6   3     1138.79     1235.41     39.01 o 
  14   6   3      202.29      194.30     16.17 o 
  16   6   3      473.92      512.68     28.12 o 
  18   6   3      121.09      163.01     20.16 o 
  20   6   3      139.04      186.84     25.77 o 
 -21   7   3      553.35      564.87     35.50 o 
 -19   7   3      444.20      463.10     25.43 o 
 -17   7   3      472.75      467.94     24.61 o 
 -15   7   3      377.19      373.84     18.96 o 
 -13   7   3      957.84      887.96     45.31 o 
 -11   7   3      782.10      802.11     33.76 o 
  -9   7   3     1313.57     1209.72     55.00 o 
  -7   7   3     1105.62     1087.36     33.85 o 
  -5   7   3      292.97      269.96     10.61 o 
  -3   7   3       54.84       53.46      6.62 o 
  -1   7   3     2331.88     2266.88     46.55 o 
   1   7   3     4136.12     4083.40     82.64 o 
   3   7   3     3902.91     3970.74     68.27 o 
   5   7   3     2668.42     2880.13    132.95 o 
   7   7   3      709.81      715.88     33.32 o 
   9   7   3     1201.86     1268.35     43.45 o 
  11   7   3     1834.94     2040.38     56.68 o 
  13   7   3      628.03      655.16     27.39 o 
  15   7   3        9.45       10.84     10.38 o 
  17   7   3      293.67      293.82     26.05 o 
  19   7   3      299.36      334.43     27.95 o 
 -20   8   3      429.40      474.00     29.09 o 
 -18   8   3      557.11      626.03     31.28 o 
 -16   8   3      251.34      262.37     18.00 o 
 -14   8   3      700.17      736.47     30.53 o 
 -12   8   3      284.58      298.65     22.41 o 
 -10   8   3     1065.91     1129.67     60.02 o 
  -8   8   3      467.71      498.21     26.25 o 
  -6   8   3      948.80      923.10     33.50 o 
  -4   8   3      976.28     1030.20     27.37 o 
  -2   8   3      622.32      626.80     20.84 o 
   0   8   3     3006.33     2991.10     64.37 o 
   2   8   3     4537.05     4655.34     97.98 o 
   4   8   3     4792.24     5026.80    106.40 o 
   6   8   3     3123.11     3262.50     85.27 o 
   8   8   3     5098.66     5436.65    143.28 o 
  10   8   3     4417.10     4842.58    134.35 o 
  12   8   3      548.92      654.43     31.39 o 
  14   8   3      468.88      481.18     25.57 o 
  16   8   3       79.28      108.19     16.69 o 
  18   8   3      100.46      128.13     21.09 o 
 -19   9   3      216.08      194.25     19.86 o 
 -17   9   3      628.42      632.33     40.63 o 
 -15   9   3      421.87      418.05     27.59 o 
 -13   9   3      815.26      724.55     75.97 o 
 -11   9   3      339.25      339.20     32.68 o 
  -9   9   3      501.92      496.62     39.79 o 
  -7   9   3     1412.12     1308.34     83.01 o 
  -5   9   3     1047.10      991.14     45.05 o 
  -3   9   3      454.86      456.96     17.29 o 
  -1   9   3     1015.81     1141.90     30.88 o 
   1   9   3     1180.50     1282.70     36.51 o 
   3   9   3      983.01     1066.94     30.63 o 
   5   9   3      555.59      521.53     35.76 o 
   7   9   3     3307.53     2561.51    685.90 o 
   9   9   3     1219.64     1333.56     49.56 o 
  11   9   3      270.09      325.31     19.41 o 
  13   9   3      222.22      234.18     20.65 o 
  15   9   3      166.41      192.79     20.71 o 
  17   9   3        6.58       12.17     15.42 o 
 -18  10   3       52.63       66.24     16.61 o 
 -16  10   3      463.90      441.61     27.00 o 
 -14  10   3      639.28      621.21     44.22 o 
 -12  10   3     1417.78     1074.22    202.82 o 
 -10  10   3     1079.25      975.16    109.37 o 
  -8  10   3      497.46      474.98     35.35 o 
  -6  10   3     1436.79     1333.28     69.79 o 
  -4  10   3      686.08      729.32     25.78 o 
  -2  10   3     1156.69     1223.68     35.85 o 
   0  10   3      961.72     1024.08     31.58 o 
   2  10   3     1105.87     1191.16     38.69 o 
   4  10   3       79.33      110.65     14.48 o 
   6  10   3      804.60      881.68     38.46 o 
   8  10   3      171.56      157.96     17.36 o 
  10  10   3       10.99       48.44     13.89 o 
  12  10   3      137.22      153.91     18.67 o 
  14  10   3      208.33      219.54     18.98 o 
 -15  11   3      197.68      190.94     18.69 o 
 -13  11   3      532.54      544.21     32.85 o 
 -11  11   3      380.01      305.46     72.61 o 
  -9  11   3      808.92      697.20     96.58 o 
  -7  11   3      295.35      348.84     27.95 o 
  -5  11   3      507.55      590.23     28.56 o 
  -3  11   3     2142.88     2286.34     85.26 o 
  -1  11   3      443.83      493.30     24.34 o 
   1  11   3       81.18      107.71     13.14 o 
   3  11   3     1945.74     2054.86     60.17 o 
   5  11   3     1100.60      699.24    352.93 o 
   7  11   3       46.93       88.62     18.00 o 
   9  11   3      306.31      329.31     30.63 o 
  11  11   3      231.45      192.73     40.69 o 
  13  11   3      278.56      309.76     25.81 o 
 -12  12   3       30.08       50.12     19.98 o 
 -10  12   3      166.16      175.30     20.88 o 
  -8  12   3      282.78      251.54     22.63 o 
  -6  12   3      352.15      229.17    122.38 o 
  -4  12   3      969.55      913.47     53.29 o 
  -2  12   3      494.19      557.21     26.75 o 
   0  12   3      654.96      720.06     30.36 o 
   2  12   3        3.31        6.26      4.66 o 
   4  12   3      474.93      495.79     27.58 o 
   6  12   3      236.41      261.61     25.83 o 
   8  12   3      136.50      126.25     20.08 o 
  10  12   3       15.37        9.81     15.15 o 
  -9  13   3       34.98       40.85     16.33 o 
  -7  13   3      168.16      111.48     29.97 o 
  -5  13   3      156.71      143.67     18.21 o 
  -3  13   3      155.78      179.51     18.30 o 
  -1  13   3      120.06      126.78     16.86 o 
   1  13   3      123.04      129.28     16.97 o 
   3  13   3        4.49       15.52     12.00 o 
   5  13   3       73.96      106.99     21.47 o 
   7  13   3      181.59      193.60     26.81 o 
 -24   0   4      462.28      489.36     34.40 o 
 -22   0   4       11.72       20.00     11.07 o 
 -20   0   4     1287.93     1356.62     89.20 o 
 -18   0   4     9214.64     9354.75    238.44 o 
 -16   0   4      358.22      417.76     18.01 o 
 -14   0   4     1506.16     1458.73     37.65 o 
 -12   0   4     7181.22     7261.42    160.55 o 
 -10   0   4     4670.47     4477.52     95.14 o 
  -8   0   4     1931.26     2596.45     45.23 o 
  -6   0   4       40.40      102.82      4.26 o 
  -4   0   4     5056.76     4853.30    158.32 o 
  -2   0   4     9794.41     9551.61    382.94 o 
   0   0   4     7489.13     7252.93    269.12 o 
   2   0   4     3814.41     3104.64     77.90 o 
   4   0   4     4502.74     4522.56    166.22 o 
   6   0   4     8940.37     8504.52    237.10 o 
   8   0   4    21697.74    24505.74    738.97 o 
  10   0   4    13557.40    14147.66    422.52 o 
  12   0   4     9347.20     9412.06    308.29 o 
  14   0   4     4180.70     4236.28    141.01 o 
  16   0   4      218.64      295.56     29.19 o 
  18   0   4        4.93       34.24     16.73 o 
  20   0   4      319.14      308.11     71.24 o 
  22   0   4      244.56      299.42     53.86 o 
 -25   1   4      181.96      177.25     15.32 o 
 -23   1   4       59.55       58.78     11.90 o 
 -21   1   4     1220.98     1284.01     33.68 o 
 -19   1   4      845.45      862.93     23.74 o 
 -17   1   4     2441.08     2466.52     47.11 o 
 -15   1   4     1000.22     1000.60     21.42 o 
 -13   1   4      907.21      883.55     18.44 o 
 -11   1   4     6199.51     6126.96     92.96 o 
  -9   1   4     9961.66    10347.55    189.45 o 
  -7   1   4      133.40      106.52      3.39 o 
  -5   1   4     1792.18     1839.41     21.11 o 
  -3   1   4     1987.96     1947.31     23.70 o 
  -1   1   4    10199.95    10977.96    300.76 o 
   1   1   4     1245.85     1039.30     16.56 o 
   3   1   4     3516.04     3328.31     50.65 o 
   5   1   4    13409.43    14094.75    317.60 o 
   7   1   4     4105.02     4164.27     93.07 o 
   9   1   4     2326.88     2421.86     58.62 o 
  11   1   4     1844.98     1949.54     52.54 o 
  13   1   4     2146.78     2148.31     64.19 o 
  15   1   4      236.39      294.26     21.53 o 
  17   1   4      204.63      247.24     20.99 o 
  19   1   4      220.15      197.54     24.48 o 
  21   1   4      229.26      274.95     27.30 o 
 -24   2   4        7.23       11.24     10.90 o 
 -22   2   4      421.53      428.90     25.39 o 
 -20   2   4     1181.49     1209.55     36.48 o 
 -18   2   4      772.13      811.56     22.12 o 
 -16   2   4     1750.85     1815.45     44.63 o 
 -14   2   4     2697.74     2838.99     48.86 o 
 -12   2   4     3521.41     3498.35     81.76 o 
 -10   2   4     4393.91     4231.18     80.18 o 
  -8   2   4    12267.47    12935.81    303.12 o 
  -6   2   4     2291.13     2018.08     28.53 o 
  -4   2   4     4183.94     4120.16     58.27 o 
  -2   2   4     7032.40     7400.55    231.33 o 
   0   2   4      113.39      158.23      5.91 o 
   2   2   4    11371.31    12121.23    334.96 o 
   4   2   4     1476.73     1329.54     24.57 o 
   6   2   4     8700.29     9229.01    172.96 o 
   8   2   4      751.39      742.60     21.76 o 
  10   2   4      301.32      244.81     14.46 o 
  12   2   4      210.39      180.95     13.60 o 
  14   2   4      226.59      271.71     23.03 o 
  16   2   4      421.90      440.65     27.36 o 
  18   2   4      282.75      287.42     23.65 o 
  20   2   4       94.41      123.18     22.42 o 
  22   2   4       82.30       50.53     17.25 o 
 -25   3   4        7.03       10.13      8.71 o 
 -23   3   4      135.03      117.13     13.76 o 
 -21   3   4        5.48        8.14      8.96 o 
 -19   3   4      335.79      352.38     17.32 o 
 -17   3   4      326.74      351.16     13.83 o 
 -15   3   4     1345.31     1392.38     51.83 o 
 -13   3   4     1868.51     1868.89     87.77 o 
 -11   3   4     8777.41     9046.56    154.60 o 
  -9   3   4      623.94      538.71     11.54 o 
  -7   3   4     9487.91     9426.86    132.95 o 
  -5   3   4     5758.23     5488.61     75.89 o 
  -3   3   4    16209.10    17382.93    238.82 o 
  -1   3   4    14870.83    17130.15    272.88 o 
   1   3   4     3499.74     2909.84     39.59 o 
   3   3   4     5559.76     5466.08     95.39 o 
   5   3   4    10336.94    10909.45    206.12 o 
   7   3   4     1630.58     1540.73     30.42 o 
   9   3   4      582.64      556.82     29.94 o 
  11   3   4     1718.20     1806.85     52.65 o 
  13   3   4      243.62      305.75     18.20 o 
  15   3   4     1163.72     1246.09     45.43 o 
  17   3   4      204.54      242.41     21.44 o 
  19   3   4      291.09      298.28     26.17 o 
  21   3   4      180.11      199.37     30.99 o 
 -24   4   4      233.40      195.86     20.29 o 
 -22   4   4       42.27       40.06     10.02 o 
 -20   4   4       14.60       13.63      7.46 o 
 -18   4   4      112.69      104.02     19.19 o 
 -16   4   4       12.69       12.17      6.66 o 
 -14   4   4      661.42      633.14     28.09 o 
 -12   4   4      650.84      637.76     18.83 o 
 -10   4   4     3212.65     3238.24    108.41 o 
  -8   4   4     3171.28     3101.50     77.48 o 
  -6   4   4       79.34       98.44      4.68 o 
  -4   4   4    12166.51    13372.17    323.02 o 
  -2   4   4     9683.57    10342.07    164.79 o 
   0   4   4     6234.71     7017.25    107.40 o 
   2   4   4      721.74      679.37     23.79 o 
   4   4   4     8636.64     9276.94    202.95 o 
   6   4   4      889.10      873.30     18.30 o 
   8   4   4       97.06       92.49      4.20 o 
  10   4   4      203.44      192.92     18.51 o 
  12   4   4     1066.92      692.42    266.91 o 
  14   4   4      748.99      773.38     35.59 o 
  16   4   4      121.34       73.62     30.33 o 
  18   4   4      536.98      525.06     32.16 o 
  20   4   4      289.52      290.04     35.56 o 
 -23   5   4      253.05      244.84     22.98 o 
 -21   5   4      266.11      237.53     24.22 o 
 -19   5   4      639.17      567.80     76.33 o 
 -17   5   4      575.72      547.47     35.53 o 
 -15   5   4      285.82      317.19     13.35 o 
 -13   5   4     1005.23      899.77     23.83 o 
 -11   5   4     1144.74     1192.47     40.45 o 
  -9   5   4        5.26        9.47      4.35 o 
  -7   5   4      634.25      627.37     18.81 o 
  -5   5   4    14836.32    15226.04    519.11 o 
  -3   5   4      138.21       90.41      3.95 o 
  -1   5   4      112.68       75.94      4.31 o 
   1   5   4      853.83      882.58     16.20 o 
   3   5   4      100.97       68.72      3.37 o 
   5   5   4      107.19      143.55     10.55 o 
   7   5   4      836.72      900.71     26.52 o 
   9   5   4      917.92      921.54     24.64 o 
  11   5   4        3.76        4.90      7.27 o 
  13   5   4      830.59      885.41     35.73 o 
  15   5   4      909.68      956.56     36.39 o 
  17   5   4      154.99      170.38     19.24 o 
  19   5   4       15.44       22.70     14.74 o 
 -22   6   4      390.42      433.98     26.61 o 
 -20   6   4      282.22      215.52     17.99 o 
 -18   6   4      226.91      202.03     17.23 o 
 -16   6   4       97.87      104.89     10.36 o 
 -14   6   4      316.07      332.06     14.73 o 
 -12   6   4       56.63       51.39      6.02 o 
 -10   6   4      192.86      214.90     10.46 o 
  -8   6   4     2865.58     2842.70    133.75 o 
  -6   6   4     4869.51     4744.15    182.06 o 
  -4   6   4     1594.25     1424.38     42.19 o 
  -2   6   4     1154.37     1061.63     19.85 o 
   0   6   4      539.18      473.27     11.41 o 
   2   6   4      444.77      407.76     10.30 o 
   4   6   4      218.70      160.52     13.51 o 
   6   6   4      313.37      297.16     22.24 o 
   8   6   4      475.58      484.82     19.93 o 
  10   6   4      353.45      388.49     18.59 o 
  12   6   4      184.35      197.30     14.82 o 
  14   6   4      234.88      272.39     21.15 o 
  16   6   4      908.02      931.07     41.11 o 
  18   6   4       32.56       51.58     16.62 o 
  20   6   4       14.18       13.33     13.73 o 
 -21   7   4      263.64      243.00     26.47 o 
 -19   7   4       91.64      100.79     18.30 o 
 -17   7   4        0.50       -4.99      8.98 o 
 -15   7   4        5.15        1.82      6.37 o 
 -13   7   4       76.34       57.47      6.98 o 
 -11   7   4      152.96      170.38     11.71 o 
  -9   7   4      102.73      121.08     10.62 o 
  -7   7   4      332.99      356.14     25.58 o 
  -5   7   4        1.40        3.49      3.39 o 
  -3   7   4      308.08      298.61     12.44 o 
  -1   7   4      220.73      237.41      8.70 o 
   1   7   4      502.07      564.92     13.77 o 
   3   7   4      100.32      113.48      6.33 o 
   5   7   4       64.99       71.41      9.72 o 
   7   7   4      149.97      137.39     15.06 o 
   9   7   4      155.15      167.40     13.21 o 
  11   7   4      639.79      689.06     28.01 o 
  13   7   4      151.07      163.99     16.79 o 
  15   7   4      127.31      124.58     17.38 o 
  17   7   4      173.06      150.44     25.15 o 
  19   7   4       62.92       57.11     16.85 o 
 -20   8   4        0.51       14.91     12.26 o 
 -18   8   4       60.94       60.30     13.08 o 
 -16   8   4       78.01       68.64     12.16 o 
 -14   8   4      110.22      104.77     10.73 o 
 -12   8   4       65.81       45.47      7.09 o 
 -10   8   4      348.68      335.70     29.01 o 
  -8   8   4       24.57       26.95      6.61 o 
  -6   8   4       28.57       31.89      8.67 o 
  -4   8   4        6.75       12.13      4.98 o 
  -2   8   4      346.76      350.00     14.55 o 
   0   8   4       26.23       32.81      5.53 o 
   2   8   4      332.93      326.22     16.72 o 
   4   8   4      209.03      218.66     11.15 o 
   6   8   4        0.26        7.55      7.39 o 
   8   8   4        8.21        5.38     10.47 o 
  10   8   4      605.90      263.51    211.31 o 
  12   8   4       34.76       52.28     12.24 o 
  14   8   4        5.88       16.00     12.13 o 
  16   8   4       68.57       63.32     18.24 o 
 -19   9   4        0.08       -3.99     10.19 o 
 -17   9   4        2.84        5.72      9.84 o 
 -15   9   4       20.71       11.74      6.03 o 
 -13   9   4       96.35       72.12      9.63 o 
 -11   9   4       21.70       20.09      9.29 o 
  -9   9   4      479.76      449.43     29.93 o 
  -7   9   4      590.05      481.24     32.95 o 
  -5   9   4       11.42       31.85      7.79 o 
  -3   9   4      204.27      194.47     12.42 o 
  -1   9   4      553.89      553.63     21.65 o 
   1   9   4      343.60      359.63     17.26 o 
   3   9   4      106.02      123.09     11.60 o 
   5   9   4       30.50       25.54     10.65 o 
   7   9   4      326.25      332.05     22.66 o 
   9   9   4        4.02       11.15      8.96 o 
  11   9   4      215.35      199.24     17.75 o 
  13   9   4      348.29      329.53     20.26 o 
  15   9   4      206.66      218.48     20.87 o 
 -18  10   4        3.98        6.03     12.08 o 
 -16  10   4        1.01        3.69     11.44 o 
 -14  10   4        2.30       -0.41      5.41 o 
 -12  10   4        8.65        0.51      6.53 o 
 -10  10   4       66.72       68.69     11.99 o 
  -8  10   4       25.41       29.90      7.80 o 
  -6  10   4       30.69       33.32      8.67 o 
  -4  10   4      347.92      345.52     20.71 o 
  -2  10   4     2211.22     2216.60    100.73 o 
   0  10   4       24.42       11.68      5.36 o 
   2  10   4      234.23      235.89     15.72 o 
   4  10   4       91.60       93.56     13.74 o 
   6  10   4      135.38      156.15     17.88 o 
   8  10   4      449.09      460.19     25.89 o 
  10  10   4       28.16       27.63     10.40 o 
  12  10   4      118.64      121.54     18.17 o 
  14  10   4       59.83       67.96     15.83 o 
 -15  11   4        5.37        7.45     12.67 o 
 -13  11   4       20.28       10.59      6.21 o 
 -11  11   4       54.21       54.28     14.53 o 
  -9  11   4      283.93      214.84     19.40 o 
  -7  11   4      204.08      192.36     15.75 o 
  -5  11   4      396.07      392.43     19.99 o 
  -3  11   4      184.49      190.62     16.83 o 
  -1  11   4      179.14      148.87     18.70 o 
   1  11   4        0.84       -0.06      4.57 o 
   3  11   4       16.10       13.85      8.40 o 
   5  11   4      105.11      102.92     18.04 o 
   7  11   4       67.24       69.54     15.07 o 
   9  11   4        5.82       16.13     13.64 o 
  11  11   4       65.93       51.17     15.98 o 
 -12  12   4       14.97        8.59     11.36 o 
 -10  12   4       90.60       77.95     13.54 o 
  -8  12   4       12.73       17.34     11.24 o 
  -6  12   4      221.42      193.90     38.93 o 
  -4  12   4      220.37      216.47     16.10 o 
  -2  12   4       25.51       51.64     13.24 o 
   0  12   4      102.74       62.04     26.73 o 
   2  12   4      361.66      364.20     25.13 o 
   4  12   4        7.08        4.79     10.17 o 
   6  12   4       41.64       53.06     17.63 o 
   8  12   4      181.16      161.74     20.61 o 
  -7  13   4      130.71      109.26     18.55 o 
  -5  13   4       49.39       46.39     10.02 o 
  -3  13   4      142.45      148.01     13.74 o 
  -1  13   4      479.63      429.92     90.81 o 
   1  13   4      390.34      428.79     29.14 o 
   3  13   4      174.19      207.31     20.21 o 
   5  13   4      141.92      189.00     22.20 o 
 -25   1   5       11.51       -0.22      8.36 o 
 -23   1   5       46.12       44.32     11.49 o 
 -21   1   5      787.18      749.28     23.24 o 
 -19   1   5        7.26        8.14      6.11 o 
 -17   1   5       53.96       60.46      7.56 o 
 -15   1   5      103.61       94.46      6.77 o 
 -13   1   5     1487.22     1639.31     29.41 o 
 -11   1   5     2423.43     2779.47     58.15 o 
  -9   1   5     1009.10     1200.99     17.62 o 
  -7   1   5       67.18       88.39      2.79 o 
  -5   1   5     2192.36     2585.07     32.42 o 
  -3   1   5        9.57       10.04      2.00 o 
  -1   1   5      569.66      551.30      9.37 o 
   1   1   5     1222.84     1178.90     20.50 o 
   3   1   5       26.97       41.84     14.11 o 
   5   1   5      524.11      595.00     13.44 o 
   7   1   5      364.99      359.78     13.22 o 
   9   1   5        4.54        7.46      5.66 o 
  11   1   5      465.79      430.49     19.42 o 
  13   1   5      969.62      929.41     38.33 o 
  15   1   5      730.27      729.51     34.85 o 
  17   1   5      530.80      480.55     29.45 o 
  19   1   5       24.97       13.46     15.21 o 
  21   1   5        0.26       -1.98     13.74 o 
 -24   2   5      163.33      160.24     14.85 o 
 -22   2   5     1093.08     1105.98     33.77 o 
 -20   2   5        1.39        2.86      6.91 o 
 -18   2   5      287.62      307.71     12.41 o 
 -16   2   5      777.71      818.86     20.27 o 
 -14   2   5       26.06       34.99      5.01 o 
 -12   2   5      358.37      391.45     10.31 o 
 -10   2   5      130.11      110.27      4.69 o 
  -8   2   5      293.82      217.27      6.40 o 
  -6   2   5     3632.07     3708.27     60.17 o 
  -4   2   5     4904.50     4936.43     68.32 o 
  -2   2   5     6848.09     7142.70    110.06 o 
   0   2   5     1419.82     1394.31     17.64 o 
   2   2   5      117.20       80.82      4.20 o 
   4   2   5     1534.97     1520.46     35.23 o 
   6   2   5      181.13      187.98      7.45 o 
   8   2   5       72.96       88.61      8.12 o 
  10   2   5       25.80       29.65      8.79 o 
  12   2   5      131.81      163.39     13.94 o 
  14   2   5        1.01        4.47      9.54 o 
  16   2   5      743.02      703.69     36.44 o 
  18   2   5      130.00      121.46     15.22 o 
  20   2   5       20.67       11.98     14.05 o 
 -25   3   5      198.10      186.37     17.71 o 
 -23   3   5      205.60      180.01     14.87 o 
 -21   3   5        3.36       -0.73      6.24 o 
 -19   3   5      281.00      291.00     14.26 o 
 -17   3   5      474.99      537.35     20.09 o 
 -15   3   5     2167.26     2192.76     54.66 o 
 -13   3   5      726.25      751.38     20.34 o 
 -11   3   5        9.64       11.83      3.99 o 
  -9   3   5      109.84       99.59      4.96 o 
  -7   3   5     2816.09     2900.06     63.55 o 
  -5   3   5     3434.87     3300.47     45.38 o 
  -3   3   5     2015.66     2008.37     36.90 o 
  -1   3   5     4517.60     4826.13     61.65 o 
   1   3   5     3654.23     3560.90     50.25 o 
   3   3   5     1166.89     1335.81     25.19 o 
   5   3   5       11.63       12.89      3.23 o 
   7   3   5      452.18      399.83     11.68 o 
   9   3   5      153.37      134.16      8.07 o 
  11   3   5      393.30      318.62     34.92 o 
  13   3   5      444.89      456.90     25.25 o 
  15   3   5      349.28      347.39     25.31 o 
  17   3   5       70.91       77.31     16.14 o 
  19   3   5       31.97       30.44     17.77 o 
  21   3   5       62.70       36.50     30.98 o 
 -24   4   5      335.78      310.08     24.08 o 
 -22   4   5       24.81       30.84     11.33 o 
 -20   4   5        1.68        0.05      6.96 o 
 -18   4   5       11.45        8.08      6.16 o 
 -16   4   5       11.94       16.65      5.86 o 
 -14   4   5       22.20       20.18      4.69 o 
 -12   4   5        8.64        6.55      3.49 o 
 -10   4   5      543.92      572.72     16.18 o 
  -8   4   5      832.84      709.71     19.81 o 
  -6   4   5     3794.83     3800.62     79.99 o 
  -4   4   5     1551.48     1732.12     38.18 o 
  -2   4   5     2690.06     2616.06     37.49 o 
   0   4   5     2757.51     2867.56     44.17 o 
   2   4   5     6320.46     6807.78    110.43 o 
   4   4   5     1080.44     1080.33     21.82 o 
   6   4   5      117.97      102.75      5.67 o 
   8   4   5     1361.46     1391.58     26.71 o 
  10   4   5      390.32      402.45     13.86 o 
  12   4   5      166.73      176.73     12.99 o 
  14   4   5      425.72      386.06     25.27 o 
  16   4   5       93.42       62.70     21.69 o 
  18   4   5      158.16      146.55     23.83 o 
  20   4   5       38.18       36.78     21.57 o 
 -23   5   5      308.35      260.81     27.45 o 
 -21   5   5      129.48      117.16     12.36 o 
 -19   5   5       16.40       21.02      8.17 o 
 -17   5   5       12.75       13.06      6.89 o 
 -15   5   5       39.66       54.46      6.87 o 
 -13   5   5      212.45      230.95      9.08 o 
 -11   5   5     1105.42     1044.80     41.14 o 
  -9   5   5     2614.50     2544.28     51.05 o 
  -7   5   5     5876.70     5961.70    239.77 o 
  -5   5   5     2454.78     2281.22     44.77 o 
  -3   5   5      721.54      623.46     13.25 o 
  -1   5   5     1747.48     1821.86     30.82 o 
   1   5   5     9803.82    10188.10    285.78 o 
   3   5   5     5176.27     5237.91    132.38 o 
   5   5   5     1436.97     1418.33     35.48 o 
   7   5   5     2259.19     2404.09     61.70 o 
   9   5   5      803.44      900.01     28.77 o 
  11   5   5     1134.48     1240.86     35.95 o 
  13   5   5       43.79       26.62     10.85 o 
  15   5   5      138.65      139.68     16.62 o 
  17   5   5      312.34      326.29     24.95 o 
  19   5   5       92.62      116.55     19.41 o 
 -22   6   5       68.83       76.53     12.39 o 
 -20   6   5      343.55      349.34     22.45 o 
 -18   6   5      371.93      357.25     29.66 o 
 -16   6   5     2423.70     2279.92    128.21 o 
 -14   6   5     1582.34     1631.03     65.57 o 
 -12   6   5     2537.25     2454.41    116.35 o 
 -10   6   5      327.22      340.55     13.20 o 
  -8   6   5     5859.12     5699.64    307.79 o 
  -6   6   5     1067.01     1198.36     25.15 o 
  -4   6   5       14.86       29.76      3.93 o 
  -2   6   5      604.45      624.14     13.76 o 
   0   6   5     4736.43     4872.88     86.81 o 
   2   6   5      289.33      264.41     11.02 o 
   4   6   5      221.74      217.90     13.34 o 
   6   6   5      474.62      374.07     47.75 o 
   8   6   5     1489.85     1512.26     43.77 o 
  10   6   5      818.97      891.99     32.10 o 
  12   6   5      530.91      571.29     24.10 o 
  14   6   5       70.64       92.32     15.94 o 
  16   6   5      155.23      196.04     22.61 o 
  18   6   5       78.79       97.57     18.64 o 
 -21   7   5      132.98      126.24     20.01 o 
 -19   7   5      460.91      517.72     40.54 o 
 -17   7   5     1104.35     1087.18     76.99 o 
 -15   7   5     1678.88     1476.76     97.41 o 
 -13   7   5      125.51      146.76     10.29 o 
 -11   7   5       79.57       98.15      7.79 o 
  -9   7   5     5203.39     4892.03    342.65 o 
  -7   7   5      221.52      206.26     11.81 o 
  -5   7   5       78.40       58.84      5.01 o 
  -3   7   5      896.63      928.58     21.11 o 
  -1   7   5     1421.52     1387.50     39.02 o 
   1   7   5      342.97      344.75     10.96 o 
   3   7   5     1064.96      972.40     51.54 o 
   5   7   5      597.73      585.06     24.75 o 
   7   7   5     1320.72     1241.02     58.21 o 
   9   7   5     1616.54     1691.40     56.85 o 
  11   7   5      855.82      902.83     30.04 o 
  13   7   5      261.75      273.60     18.91 o 
  15   7   5       69.28       94.15     18.61 o 
  17   7   5      166.00      181.97     22.22 o 
 -20   8   5      163.94      142.33     29.41 o 
 -18   8   5      868.92      866.35     84.26 o 
 -16   8   5      609.89      688.36     53.33 o 
 -14   8   5      598.13      561.44     41.61 o 
 -12   8   5     1038.02     1074.08     57.72 o 
 -10   8   5     1032.40     1148.50     80.33 o 
  -8   8   5      248.25      282.47     18.14 o 
  -6   8   5     1920.60     1920.16    105.61 o 
  -4   8   5        7.94       17.85      4.41 o 
  -2   8   5      201.73      217.71     10.88 o 
   0   8   5     2349.36     2316.67     86.88 o 
   2   8   5     1001.54     1001.52     39.31 o 
   4   8   5      697.08      547.92     89.35 o 
   6   8   5      780.99      786.56     31.14 o 
   8   8   5     1709.99     1784.55     56.14 o 
  10   8   5     1807.70     1875.00     63.82 o 
  12   8   5     1046.42     1116.48     39.66 o 
  14   8   5      717.78      762.00     32.39 o 
  16   8   5      324.43      376.57     28.02 o 
 -19   9   5      345.40      309.46     39.46 o 
 -17   9   5      163.48      161.93     21.06 o 
 -15   9   5      344.07      280.88     33.83 o 
 -13   9   5      930.94      797.51     64.64 o 
 -11   9   5     1273.72     1139.39     85.79 o 
  -9   9   5      301.47      348.63     34.36 o 
  -7   9   5      517.62      545.17     39.79 o 
  -5   9   5      696.61      725.35     30.69 o 
  -3   9   5      703.29      703.30     26.43 o 
  -1   9   5       60.42       57.84      7.64 o 
   1   9   5     2317.25     2448.76     61.53 o 
   3   9   5      900.74      947.77     30.01 o 
   5   9   5      189.37      202.31     19.41 o 
   7   9   5      314.53      321.41     22.34 o 
   9   9   5      825.79      852.73     45.78 o 
  11   9   5      414.17      442.83     23.67 o 
  13   9   5      275.83      280.55     22.75 o 
  15   9   5      225.19      197.26     35.86 o 
 -16  10   5      101.22       65.88     20.83 o 
 -14  10   5      208.42      173.12     25.95 o 
 -12  10   5      290.67      251.74     23.88 o 
 -10  10   5      733.75      673.90     75.07 o 
  -8  10   5      970.65      836.30     64.46 o 
  -6  10   5     1253.63     1183.98     82.59 o 
  -4  10   5     1081.41     1063.24     53.00 o 
  -2  10   5     1636.03     1542.71    106.00 o 
   0  10   5       70.02       78.44     11.12 o 
   2  10   5      857.73      896.41     40.54 o 
   4  10   5      701.12      618.75    134.44 o 
   6  10   5      721.42      729.83     34.43 o 
   8  10   5      218.75      229.59     19.88 o 
  10  10   5      103.84      118.03     16.90 o 
  12  10   5        2.69        5.49      8.87 o 
 -15  11   5      190.14      187.56     30.01 o 
 -13  11   5      370.04      365.39     36.53 o 
 -11  11   5      217.66      202.57     31.51 o 
  -9  11   5      379.96      363.40     43.64 o 
  -7  11   5      538.30      544.10     51.99 o 
  -5  11   5      761.85      795.49     63.42 o 
  -3  11   5      644.92      633.63     39.55 o 
  -1  11   5      715.41      660.48     80.01 o 
   1  11   5      224.78      266.54     18.91 o 
   3  11   5       87.58      104.41     14.94 o 
   5  11   5     1145.49     1198.65     81.31 o 
   7  11   5      501.86      537.31     37.92 o 
   9  11   5       34.53       37.51     15.55 o 
  11  11   5      163.23      132.17     35.91 o 
 -12  12   5       81.19       32.11     13.00 o 
 -10  12   5       74.87       64.38     13.60 o 
  -8  12   5      109.61      112.30     14.61 o 
  -6  12   5       95.32      110.10     11.71 o 
  -4  12   5      503.94      500.35     43.43 o 
  -2  12   5      338.44      356.66     28.84 o 
   0  12   5      186.66      181.66     16.49 o 
   2  12   5       93.18      114.01     16.19 o 
   4  12   5      961.38      978.29     69.78 o 
   6  12   5       72.70       89.57     22.21 o 
   8  12   5       63.06       60.31     17.62 o 
  -7  13   5       48.26       47.03     13.96 o 
  -5  13   5      329.94      247.70     28.10 o 
  -3  13   5      148.91      109.04     25.09 o 
  -1  13   5       20.90       29.98     13.02 o 
   1  13   5       42.14       49.04     15.63 o 
   3  13   5      201.87      200.42     25.52 o 
 -24   0   6       21.92       14.58     11.91 o 
 -22   0   6      207.13      215.57     18.49 o 
 -20   0   6      353.32      367.24     21.39 o 
 -18   0   6      891.41      921.19     31.91 o 
 -16   0   6     2106.96     2335.35     62.03 o 
 -14   0   6     5013.04     4957.30    116.11 o 
 -12   0   6     3077.71     3242.59     73.17 o 
 -10   0   6    15201.28    16775.86    366.64 o 
  -8   0   6     3247.11     3058.28     54.17 o 
  -6   0   6     1429.41     1314.42     33.95 o 
  -4   0   6      188.72      111.82      3.92 o 
  -2   0   6     2234.37     2946.87     55.61 o 
   0   0   6     4868.33     4897.59     81.91 o 
   2   0   6      953.93      803.70     36.48 o 
   4   0   6     4557.34     4507.83    119.14 o 
   6   0   6     1970.93     1890.34     81.66 o 
   8   0   6     2707.46     2675.66    128.57 o 
  10   0   6      421.09      423.36     33.59 o 
  12   0   6     3621.56     3670.63    182.43 o 
  14   0   6     1754.48     1779.72    107.14 o 
  16   0   6     1412.22     1487.25    100.77 o 
  18   0   6      625.36      678.18     69.50 o 
  20   0   6      398.97      399.03     61.39 o 
 -25   1   6       88.69       80.61     12.80 o 
 -23   1   6       74.74       79.13     11.90 o 
 -21   1   6      158.57      174.05     11.65 o 
 -19   1   6     1654.53     1668.59     42.73 o 
 -17   1   6     1696.45     1815.97     36.08 o 
 -15   1   6      307.78      339.40     11.75 o 
 -13   1   6     3601.44     3848.81     81.54 o 
 -11   1   6     5541.19     5713.48     89.05 o 
  -9   1   6      817.52      815.38     13.30 o 
  -7   1   6     1919.67     1935.14     39.46 o 
  -5   1   6     2864.30     2883.91     40.88 o 
  -3   1   6     4916.46     5295.00     89.10 o 
  -1   1   6      140.39       97.55      3.92 o 
   1   1   6     1289.67     1283.35     34.17 o 
   3   1   6     5608.28     5527.75    103.59 o 
   5   1   6     1372.10     1319.13     27.34 o 
   7   1   6      588.11      567.18     18.55 o 
   9   1   6     3413.53     3360.85     88.37 o 
  11   1   6     1465.67     1486.47     46.30 o 
  13   1   6      803.97      841.29     33.80 o 
  15   1   6      286.60      323.07     24.51 o 
  17   1   6      173.17      206.86     21.43 o 
  19   1   6      145.39      157.39     34.71 o 
 -24   2   6       39.06       49.22     11.13 o 
 -22   2   6      136.27      143.24     14.17 o 
 -20   2   6      856.28      874.42     32.00 o 
 -18   2   6      193.80      186.29     10.44 o 
 -16   2   6      443.68      452.79     15.97 o 
 -14   2   6     2306.62     2399.63     78.88 o 
 -12   2   6     4620.84     4586.58     67.26 o 
 -10   2   6     2614.13     2571.52     39.97 o 
  -8   2   6     2236.23     2365.95     35.24 o 
  -6   2   6     2729.92     2837.44     32.26 o 
  -4   2   6     7864.84     8139.91    128.36 o 
  -2   2   6     6940.68     7494.57    118.83 o 
   0   2   6      849.11      740.74     12.48 o 
   2   2   6     2328.20     2211.01     39.72 o 
   4   2   6     2315.03     2332.46     43.12 o 
   6   2   6     2624.05     2642.09     47.55 o 
   8   2   6       16.77       18.99      4.59 o 
  10   2   6     2728.38     2534.04    102.99 o 
  12   2   6     1266.98     1307.05     46.08 o 
  14   2   6       50.27       66.76     12.83 o 
  16   2   6        3.83        5.83     10.29 o 
  18   2   6       67.90       79.43     19.63 o 
  20   2   6       94.98      122.80     24.31 o 
 -23   3   6      280.55      258.81     16.74 o 
 -21   3   6      541.59      560.36     21.84 o 
 -19   3   6        7.69       15.21      7.17 o 
 -17   3   6        5.18       15.10      6.22 o 
 -15   3   6      240.97      255.57     11.83 o 
 -13   3   6     1007.23     1054.18     22.92 o 
 -11   3   6      953.91      988.99     18.36 o 
  -9   3   6     1921.42     1923.37     51.79 o 
  -7   3   6     5091.75     5098.11     93.37 o 
  -5   3   6     3952.02     4054.40    176.05 o 
  -3   3   6     5695.43     5812.10     93.03 o 
  -1   3   6     4955.42     4993.87     65.53 o 
   1   3   6     2232.97     2128.63     47.51 o 
   3   3   6     3644.16     3536.59     65.03 o 
   5   3   6     4704.97     4950.88    113.03 o 
   7   3   6     3055.95     3265.99     71.20 o 
   9   3   6      168.54      184.54      9.32 o 
  11   3   6     1263.17     1180.09     75.63 o 
  13   3   6      725.34      727.12     32.94 o 
  15   3   6      120.34      113.95     23.03 o 
  17   3   6       66.16       37.60     14.55 o 
  19   3   6      183.36      228.03     25.22 o 
 -24   4   6      560.57      530.54     34.39 o 
 -22   4   6      222.14      170.68     23.19 o 
 -20   4   6      452.39      425.48     20.75 o 
 -18   4   6      108.79      123.14     11.05 o 
 -16   4   6       64.37       59.84      9.38 o 
 -14   4   6      142.36      140.78      7.31 o 
 -12   4   6      176.14      187.92      6.60 o 
 -10   4   6       28.87       42.37      3.88 o 
  -8   4   6      102.51       96.37      4.90 o 
  -6   4   6     3178.70     3083.08     69.07 o 
  -4   4   6     5937.38     6317.81    129.23 o 
  -2   4   6      974.27      949.23     19.64 o 
   0   4   6     1020.06     1020.00     23.40 o 
   2   4   6     1414.63     1318.80     22.90 o 
   4   4   6     3336.20     3413.21     70.64 o 
   6   4   6     1746.49     1888.58     38.51 o 
   8   4   6     1571.52     1613.58     33.50 o 
  10   4   6      309.64      286.78     12.83 o 
  12   4   6        2.73        6.44      4.41 o 
  14   4   6      463.24      479.17     22.94 o 
  16   4   6      161.19      178.38     17.37 o 
  18   4   6       32.94       35.99     10.34 o 
 -23   5   6      192.85      176.25     16.95 o 
 -21   5   6       78.74       73.14     14.68 o 
 -19   5   6      138.94      129.20     13.95 o 
 -17   5   6      386.80      438.41     33.00 o 
 -15   5   6      725.05      727.69     31.29 o 
 -13   5   6     2643.16     2489.84     62.76 o 
 -11   5   6      418.58      419.27     16.72 o 
  -9   5   6      857.01      817.09     33.04 o 
  -7   5   6      616.72      631.66     12.66 o 
  -5   5   6     1761.47     1820.55     42.19 o 
  -3   5   6     1087.86     1137.82     34.65 o 
  -1   5   6     3115.79     3084.08     74.14 o 
   1   5   6      107.19       94.79      5.47 o 
   3   5   6      998.98      981.84     25.70 o 
   5   5   6      170.70      178.84      9.97 o 
   7   5   6       54.29       55.59      7.48 o 
   9   5   6        2.71        3.79      5.44 o 
  11   5   6       28.65       29.27      9.58 o 
  13   5   6      244.87      257.97     18.30 o 
  15   5   6      238.91      252.76     18.95 o 
  17   5   6      127.24      142.33     17.92 o 
 -22   6   6      113.77      112.44     12.03 o 
 -20   6   6       79.84       88.78     11.14 o 
 -18   6   6      275.22      266.60     20.33 o 
 -16   6   6      763.86      720.21     53.57 o 
 -14   6   6      400.57      443.29     15.14 o 
 -12   6   6     1127.76     1036.07     50.51 o 
 -10   6   6      515.11      496.08     22.88 o 
  -8   6   6      197.82      182.69      8.63 o 
  -6   6   6      246.41      265.59     10.21 o 
  -4   6   6     2968.42     2938.61     94.47 o 
  -2   6   6      573.17      547.56     12.55 o 
   0   6   6     1311.45     1311.95     26.25 o 
   2   6   6     1769.50     1732.15     73.66 o 
   4   6   6       55.17       49.95      8.20 o 
   6   6   6       72.86       82.32      8.78 o 
   8   6   6       25.03       20.14      7.16 o 
  10   6   6        2.82        3.78      6.04 o 
  12   6   6      135.66      142.60     13.83 o 
  14   6   6       23.26       32.83     14.21 o 
  16   6   6      210.07      188.28     20.30 o 
 -21   7   6       14.24       12.38     10.86 o 
 -19   7   6       97.44       97.68     12.43 o 
 -17   7   6      105.87      101.21     12.90 o 
 -15   7   6      119.55      101.44     10.27 o 
 -13   7   6       26.09       18.67      5.99 o 
 -11   7   6      230.94      222.81     13.28 o 
  -9   7   6       60.32       70.73      6.73 o 
  -7   7   6      386.16      411.74     15.35 o 
  -5   7   6      723.34      673.03     27.21 o 
  -3   7   6      247.76      245.75      9.12 o 
  -1   7   6      144.52      158.28      7.95 o 
   1   7   6      240.37      257.22     12.79 o 
   3   7   6        0.85       -2.45      3.78 o 
   5   7   6      183.53      170.55     11.58 o 
   7   7   6       57.15       54.37      9.47 o 
   9   7   6       50.50       34.28      9.99 o 
  11   7   6       42.22       52.68     12.82 o 
  13   7   6        8.49        1.41      8.59 o 
  15   7   6      170.17      164.35     19.10 o 
 -20   8   6        2.04        5.19      8.16 o 
 -18   8   6        0.65        5.25      7.96 o 
 -16   8   6       23.22       24.14      7.68 o 
 -14   8   6      185.31      149.74     14.16 o 
 -12   8   6      237.99      223.11     11.53 o 
 -10   8   6      141.37      137.49      8.34 o 
  -8   8   6      963.33      942.49     43.88 o 
  -6   8   6       47.34       43.47      7.68 o 
  -4   8   6     1160.71     1042.27     31.34 o 
  -2   8   6      148.24      170.20      9.02 o 
   0   8   6      550.81      555.29     32.77 o 
   2   8   6        4.48       -1.00      2.77 o 
   4   8   6        0.19       11.37      9.91 o 
   6   8   6      142.54      128.69     12.33 o 
   8   8   6       16.36       24.44      9.35 o 
  10   8   6        1.05        6.82      8.55 o 
  12   8   6        0.08        2.73      9.99 o 
  14   8   6       26.73       16.75     14.27 o 
 -17   9   6       25.66        9.42      5.90 o 
 -15   9   6       10.85        5.19      6.23 o 
 -13   9   6      276.26      221.64     18.78 o 
 -11   9   6       76.19       86.23      8.90 o 
  -9   9   6      174.39      166.72     13.50 o 
  -7   9   6       11.21        4.85      5.74 o 
  -5   9   6      258.40      226.12     17.17 o 
  -3   9   6       19.47        9.19      4.62 o 
  -1   9   6       49.61       38.91      7.50 o 
   1   9   6      365.08      348.63     22.01 o 
   3   9   6        6.14        8.04      3.93 o 
   5   9   6       14.75       13.26     11.36 o 
   7   9   6       65.32       84.18     12.19 o 
   9   9   6      262.91      263.41     28.10 o 
  11   9   6        4.13        9.43      9.55 o 
  13   9   6       16.82       10.01     12.40 o 
 -16  10   6       18.59       15.59      8.85 o 
 -14  10   6       85.35       60.41     12.62 o 
 -12  10   6        7.10        0.92      5.91 o 
 -10  10   6        0.11        7.24      6.43 o 
  -8  10   6        9.13        4.85      6.23 o 
  -6  10   6       66.43       78.97      9.93 o 
  -4  10   6      122.16      127.54      9.52 o 
  -2  10   6       98.08       80.81     19.37 o 
   0  10   6       53.41       66.37      9.60 o 
   2  10   6      118.86       84.23     17.65 o 
   4  10   6      106.26      104.10     14.96 o 
   6  10   6      136.99      121.91     16.02 o 
   8  10   6       57.11       58.02     12.94 o 
  10  10   6       81.47       71.94     14.57 o 
  12  10   6        0.62       -2.05     11.27 o 
 -13  11   6        0.35        4.47      6.64 o 
 -11  11   6       25.94       21.42      6.81 o 
  -9  11   6        9.34        0.57      5.72 o 
  -7  11   6       46.75       37.38      8.93 o 
  -5  11   6      214.73      160.97     14.25 o 
  -3  11   6      522.93      326.73     66.94 o 
  -1  11   6      182.03      172.60     18.31 o 
   1  11   6       72.01       47.07     10.96 o 
   3  11   6       47.03       38.54     11.32 o 
   5  11   6      152.40      134.37     16.78 o 
   7  11   6        9.02        7.02     10.10 o 
   9  11   6        0.39        4.65     13.47 o 
 -10  12   6       17.58       16.15      7.87 o 
  -8  12   6        1.29        3.51      7.95 o 
  -6  12   6       28.47       16.94      8.32 o 
  -4  12   6       90.13       54.66     12.59 o 
  -2  12   6       90.72      105.70     12.51 o 
   0  12   6       50.16       46.98     11.19 o 
   2  12   6       96.77       98.44     15.63 o 
   4  12   6      161.89      149.75     20.28 o 
   6  12   6        0.61       -1.87     10.41 o 
 -23   1   7        0.20        6.73      7.77 o 
 -21   1   7       10.05        7.61      6.74 o 
 -19   1   7       29.58       28.26      7.03 o 
 -17   1   7      132.22      137.76      9.11 o 
 -15   1   7       24.33       22.80      5.11 o 
 -13   1   7       44.39       47.68      5.36 o 
 -11   1   7        8.71       10.27      2.80 o 
  -9   1   7      117.52      123.57      4.16 o 
  -7   1   7       48.34       67.10      3.26 o 
  -5   1   7      906.76     1113.13     17.86 o 
  -3   1   7       25.57       16.78      3.76 o 
  -1   1   7       17.73       16.46      1.95 o 
   1   1   7     1917.92     2154.25     32.15 o 
   3   1   7      470.31      461.23     11.60 o 
   5   1   7     1447.39     1408.88     30.82 o 
   7   1   7       17.67       28.78      6.12 o 
   9   1   7      594.14      607.07     36.83 o 
  11   1   7       27.11       36.11     12.49 o 
  13   1   7       18.85       17.66     12.70 o 
  15   1   7       11.68        0.12     14.12 o 
  17   1   7      113.30       93.13     22.70 o 
  19   1   7      212.81      187.32     31.31 o 
 -24   2   7        1.64       -1.29      9.43 o 
 -22   2   7       90.35       89.22     11.48 o 
 -20   2   7      151.76      164.14     12.56 o 
 -18   2   7      237.44      233.28     11.96 o 
 -16   2   7      380.27      389.91     20.18 o 
 -14   2   7     1575.25     1559.40     39.70 o 
 -12   2   7      541.25      582.81     13.53 o 
 -10   2   7       19.25       20.93      4.01 o 
  -8   2   7      113.18      110.51      4.28 o 
  -6   2   7        1.28        4.18      2.76 o 
  -4   2   7     1184.81     1179.55     22.04 o 
  -2   2   7      501.32      505.70     11.02 o 
   0   2   7     2844.58     2930.06     43.31 o 
   2   2   7      951.74      955.59     21.25 o 
   4   2   7      361.98      379.00     10.00 o 
   6   2   7      326.62      335.00     11.97 o 
   8   2   7      620.96      633.05     21.90 o 
  10   2   7      452.30      352.11     17.47 o 
  12   2   7        3.39       -3.73      6.18 o 
  14   2   7       20.96       28.30      7.15 o 
  16   2   7       61.63       75.61     15.57 o 
  18   2   7        0.20        6.04     14.03 o 
 -23   3   7      475.60      435.93     24.35 o 
 -21   3   7       75.17       93.02     12.18 o 
 -19   3   7        5.10        2.51      6.55 o 
 -17   3   7       12.32       25.26      7.35 o 
 -15   3   7     1166.49     1163.35     43.64 o 
 -13   3   7       25.09       39.51      5.25 o 
 -11   3   7     1309.00     1333.01     25.25 o 
  -9   3   7     1714.54     1680.21     70.71 o 
  -7   3   7      745.82      733.41     16.60 o 
  -5   3   7      345.86      365.26     10.13 o 
  -3   3   7      586.02      626.44     14.08 o 
  -1   3   7     2178.79     2224.93     57.35 o 
   1   3   7     1196.07     1235.31     31.10 o 
   3   3   7      913.13      954.42     20.69 o 
   5   3   7      821.37      816.26     18.79 o 
   7   3   7       66.53       77.96      6.17 o 
   9   3   7       32.25       30.36      5.40 o 
  11   3   7      163.67      133.84      9.75 o 
  13   3   7        0.85        2.05      3.85 o 
  15   3   7      129.48       66.61     21.02 o 
  17   3   7       70.96       82.48     22.61 o 
 -22   4   7       71.85       59.77     15.95 o 
 -20   4   7       52.98       39.67     10.84 o 
 -18   4   7      689.47      691.93     26.66 o 
 -16   4   7       70.16       64.35      8.40 o 
 -14   4   7       79.61       77.27      5.67 o 
 -12   4   7       28.40       22.67      3.79 o 
 -10   4   7       36.18       37.42      3.65 o 
  -8   4   7       14.83       15.48      2.79 o 
  -6   4   7      505.01      477.04     26.23 o 
  -4   4   7      231.74      239.51      9.53 o 
  -2   4   7     2045.00     1988.18     36.62 o 
   0   4   7     1363.71     1380.38     25.55 o 
   2   4   7     1096.36     1108.12     25.19 o 
   4   4   7      446.20      426.39     12.77 o 
   6   4   7     1178.33     1177.44     29.53 o 
   8   4   7      864.05      845.29     42.19 o 
  10   4   7      335.90      344.96     14.40 o 
  12   4   7        3.73        4.25      3.51 o 
  14   4   7      304.20      282.84     21.23 o 
  16   4   7       86.31      105.06     18.44 o 
  18   4   7       20.32       35.58     14.71 o 
 -23   5   7        1.08       10.14      8.72 o 
 -21   5   7      154.88      168.13     12.08 o 
 -19   5   7      334.88      344.46     22.81 o 
 -17   5   7     1246.26     1140.73     58.49 o 
 -15   5   7      162.87      178.60     11.20 o 
 -13   5   7       51.37       31.65      5.16 o 
 -11   5   7        4.98        9.40      3.29 o 
  -9   5   7      494.85      486.11     25.12 o 
  -7   5   7       65.22       56.09      4.55 o 
  -5   5   7     1322.81     1276.92     55.96 o 
  -3   5   7     3117.56     2910.93    102.42 o 
  -1   5   7     2377.80     2337.76     61.11 o 
   1   5   7     1430.44     1410.74     46.63 o 
   3   5   7      349.74      381.82     24.61 o 
   5   5   7      721.15      686.50     25.10 o 
   7   5   7     1810.95     1897.99     63.36 o 
   9   5   7      890.29      960.98     39.71 o 
  11   5   7      443.99      459.59     22.40 o 
  13   5   7      304.78      301.42     21.41 o 
  15   5   7      153.14      194.60     21.63 o 
  17   5   7       10.96       22.46     13.45 o 
 -22   6   7       82.70       86.54     11.03 o 
 -20   6   7       89.74       83.61      9.95 o 
 -18   6   7      145.79      180.49     15.48 o 
 -16   6   7      385.26      342.23     25.08 o 
 -14   6   7      468.44      419.15     24.22 o 
 -12   6   7      684.65      693.84     41.52 o 
 -10   6   7     2273.57     2201.58     94.10 o 
  -8   6   7     6842.27     6718.44    314.08 o 
  -6   6   7      669.72      713.84     30.31 o 
  -4   6   7      124.43      128.50     12.15 o 
  -2   6   7     2060.16     1959.59     80.64 o 
   0   6   7     1081.71     1043.58     47.83 o 
   2   6   7      401.17      428.33     19.64 o 
   4   6   7      158.07      153.83      9.75 o 
   6   6   7      664.84      627.04     22.90 o 
   8   6   7      170.48      197.48     13.62 o 
  10   6   7      289.78      316.10     18.72 o 
  12   6   7      274.62      277.70     17.79 o 
  14   6   7       52.17       62.43     12.79 o 
  16   6   7       91.31       87.54     17.15 o 
 -21   7   7      135.44      130.42     17.05 o 
 -19   7   7      209.60      182.80     13.14 o 
 -17   7   7      396.86      358.37     37.60 o 
 -15   7   7      426.51      412.41     25.76 o 
 -13   7   7     1106.27     1041.15     65.35 o 
 -11   7   7      939.49      866.75     47.65 o 
  -9   7   7     1324.53     1295.26     68.51 o 
  -7   7   7     1266.67     1379.31     39.87 o 
  -5   7   7      516.90      534.89     18.04 o 
  -3   7   7      297.67      267.58     14.20 o 
  -1   7   7     1897.98     1878.36    108.87 o 
   1   7   7     1181.58     1132.17     57.97 o 
   3   7   7       87.27       83.81      8.07 o 
   5   7   7      105.38      104.25      9.91 o 
   7   7   7      402.03      347.70     17.89 o 
   9   7   7      588.21      619.51     27.42 o 
  11   7   7      265.94      281.70     27.08 o 
  13   7   7      189.54      207.70     18.97 o 
  15   7   7      150.26      133.37     17.42 o 
 -18   8   7      196.00      151.97     14.39 o 
 -16   8   7      440.80      388.04     37.99 o 
 -14   8   7      560.45      510.95     38.29 o 
 -12   8   7      474.63      534.34     29.05 o 
 -10   8   7     2328.18     2200.89    141.72 o 
  -8   8   7     1489.32     1527.59     68.94 o 
  -6   8   7      160.08      175.55     12.32 o 
  -4   8   7      479.09      514.68     27.54 o 
  -2   8   7      406.96      437.04     15.36 o 
   0   8   7       98.29      105.30      9.69 o 
   2   8   7      373.76      329.70     27.78 o 
   4   8   7      299.43      293.70     25.27 o 
   6   8   7      101.26      110.73     11.45 o 
   8   8   7      788.78      732.34     55.63 o 
  10   8   7      281.32      278.07     22.48 o 
  12   8   7      257.21      277.54     23.70 o 
  14   8   7      237.52      243.07     21.15 o 
 -17   9   7      174.88      141.54     28.19 o 
 -15   9   7      205.79      172.89     16.27 o 
 -13   9   7       70.83       73.96      9.00 o 
 -11   9   7     1451.99     1285.46    101.62 o 
  -9   9   7      437.12      401.91     34.45 o 
  -7   9   7      681.99      661.08     28.49 o 
  -5   9   7      492.60      524.74     28.73 o 
  -3   9   7      632.90      590.27     41.18 o 
  -1   9   7       80.75       84.99      9.73 o 
   1   9   7      306.31      275.99     24.64 o 
   3   9   7      235.53      228.71     21.69 o 
   5   9   7      533.81      472.94     43.49 o 
   7   9   7      281.22      268.23     26.33 o 
   9   9   7      299.06      287.51     24.63 o 
  11   9   7      193.23      187.18     18.08 o 
 -16  10   7       49.86       32.03     12.22 o 
 -14  10   7      168.29      142.46     18.78 o 
 -12  10   7      422.85      346.96     38.45 o 
 -10  10   7        7.04        7.73      5.49 o 
  -8  10   7      171.07      175.85     13.41 o 
  -6  10   7      475.93      457.76     35.18 o 
  -4  10   7      737.48      689.25     64.32 o 
  -2  10   7      619.72      545.39     39.34 o 
   0  10   7      688.86      656.76     63.11 o 
   2  10   7      671.85      571.98     61.83 o 
   4  10   7      255.70      234.09     27.06 o 
   6  10   7      292.30      263.83     20.01 o 
   8  10   7      206.03      195.85     26.64 o 
  10  10   7      207.72      173.63     34.88 o 
 -13  11   7      101.99       61.46     15.28 o 
 -11  11   7       30.15       30.12      9.66 o 
  -9  11   7      225.01      223.63     17.04 o 
  -7  11   7      323.31      322.62     26.34 o 
  -5  11   7      416.02      394.18     51.75 o 
  -3  11   7      413.84      381.85     36.93 o 
  -1  11   7      369.55      308.12     27.07 o 
   1  11   7      248.36      248.27     21.32 o 
   3  11   7      257.01      254.79     29.49 o 
   5  11   7      232.68      248.68     34.73 o 
   7  11   7      135.45      152.37     18.73 o 
  -8  12   7        6.52        9.95      7.80 o 
  -6  12   7      171.74      159.99     18.69 o 
  -4  12   7      183.67      179.73     22.71 o 
  -2  12   7      131.01      120.72     13.81 o 
   0  12   7       91.90       99.13     19.56 o 
   2  12   7       43.69       14.79     12.12 o 
 -24   0   8      136.56      135.13     16.83 o 
 -22   0   8       72.13       73.00     14.74 o 
 -20   0   8       63.90       82.77     14.05 o 
 -18   0   8       63.56       74.87     11.39 o 
 -16   0   8      267.23      311.49     17.18 o 
 -14   0   8      535.97      607.35     34.17 o 
 -12   0   8     3073.00     3346.08     67.63 o 
 -10   0   8     4151.73     4335.53     83.46 o 
  -8   0   8     4227.76     4524.86    106.83 o 
  -6   0   8     6391.73     6911.74    207.25 o 
  -4   0   8     7626.37     8811.96    211.23 o 
  -2   0   8      153.92      127.12      4.99 o 
   0   0   8       17.87       16.22      2.68 o 
   2   0   8      357.46      370.01     14.08 o 
   4   0   8     1381.28     1442.09     36.59 o 
   6   0   8     1215.23     1132.96     48.07 o 
   8   0   8     1976.39     1816.00     64.46 o 
  10   0   8     1930.16     1822.25    105.40 o 
  12   0   8      388.15      413.51     41.70 o 
  14   0   8       12.58        6.37     17.95 o 
  16   0   8      322.65      341.70     49.23 o 
  18   0   8      237.38      250.19     48.07 o 
 -23   1   8      104.74      115.82     12.10 o 
 -21   1   8      135.08      134.60     11.09 o 
 -19   1   8      362.56      344.60     13.98 o 
 -17   1   8      116.39      120.81      9.19 o 
 -15   1   8     1157.17     1209.49     25.62 o 
 -13   1   8     2016.62     2031.35     49.74 o 
 -11   1   8     1533.63     1685.52     26.63 o 
  -9   1   8     2285.52     2457.08     60.77 o 
  -7   1   8     3026.50     3332.21     52.87 o 
  -5   1   8     2531.99     2769.64     67.58 o 
  -3   1   8      213.46      200.56      8.23 o 
  -1   1   8      507.13      518.90     19.04 o 
   1   1   8     2263.69     2291.58     45.80 o 
   3   1   8      951.79     1005.78     23.09 o 
   5   1   8      228.29      224.72     10.32 o 
   7   1   8      660.08      673.93     21.31 o 
   9   1   8      533.44      516.51     21.82 o 
  11   1   8      922.18      831.69     56.64 o 
  13   1   8      328.51      317.45     38.75 o 
  15   1   8      101.42      114.71     21.88 o 
  17   1   8      131.92       64.94     74.71 o 
 -24   2   8       30.05       24.15      9.38 o 
 -22   2   8      354.20      328.57     18.23 o 
 -20   2   8      246.76      253.30     15.09 o 
 -18   2   8      410.54      460.80     17.79 o 
 -16   2   8      668.28      715.16     23.23 o 
 -14   2   8      179.91      183.75      9.27 o 
 -12   2   8     1168.49     1220.98     22.88 o 
 -10   2   8     1099.29     1122.54     32.35 o 
  -8   2   8     2523.09     2885.22     46.16 o 
  -6   2   8     3627.73     3820.44     58.57 o 
  -4   2   8      996.15     1068.41     24.22 o 
  -2   2   8     1746.35     1900.27     37.69 o 
   0   2   8     1744.66     1656.75     84.98 o 
   2   2   8     2018.15     2240.96    100.98 o 
   4   2   8     1185.01     1223.05     27.00 o 
   6   2   8     1887.85     2009.79     47.57 o 
   8   2   8       76.37       81.08      9.18 o 
  10   2   8      489.94      503.23     22.07 o 
  12   2   8      381.95      362.95     30.89 o 
  14   2   8      293.76      252.10     41.60 o 
  16   2   8       51.61       58.39     12.04 o 
 -23   3   8      105.25       97.47     12.63 o 
 -21   3   8      459.60      434.69     21.18 o 
 -19   3   8      483.53      535.25     22.81 o 
 -17   3   8       74.23       94.45      9.98 o 
 -15   3   8      511.81      543.92     22.19 o 
 -13   3   8      643.72      681.73     26.29 o 
 -11   3   8       52.39       41.58      4.09 o 
  -9   3   8      211.40      247.23      9.30 o 
  -7   3   8      775.58      857.63     18.56 o 
  -5   3   8     1012.49     1036.79     21.04 o 
  -3   3   8     3929.33     4267.00    102.87 o 
  -1   3   8      908.70      958.26     20.34 o 
   1   3   8     1560.14     1527.69     73.14 o 
   3   3   8     1784.32     1715.52     43.43 o 
   5   3   8     1325.84     1369.73     34.40 o 
   7   3   8      448.24      470.75     15.28 o 
   9   3   8      648.41      638.47     23.77 o 
  11   3   8      495.51      489.91     26.70 o 
  13   3   8      331.45      306.58     22.23 o 
  15   3   8      166.50      188.65     17.26 o 
  17   3   8       86.26       91.70     16.83 o 
 -22   4   8      306.54      299.56     16.57 o 
 -20   4   8      191.40      188.57     13.34 o 
 -18   4   8      118.68      121.48     14.31 o 
 -16   4   8      413.74      435.35     20.75 o 
 -14   4   8     1533.89     1467.84     50.92 o 
 -12   4   8      452.27      398.89     27.10 o 
 -10   4   8      284.57      232.81     12.18 o 
  -8   4   8     1919.13     2108.78     68.74 o 
  -6   4   8      388.32      375.51     13.72 o 
  -4   4   8       36.36       54.43      6.71 o 
  -2   4   8      735.63      814.51     20.17 o 
   0   4   8     1591.85     1515.07     51.97 o 
   2   4   8     1057.90      980.42     20.56 o 
   4   4   8      665.12      660.76     19.01 o 
   6   4   8      394.78      372.74     17.47 o 
   8   4   8      372.65      348.30     24.60 o 
  10   4   8      309.67      296.70     13.67 o 
  12   4   8      271.16      248.54     20.96 o 
  14   4   8      170.74      182.14     15.38 o 
  16   4   8       67.39       76.34     15.42 o 
 -21   5   8       45.55       33.72      8.13 o 
 -19   5   8       21.08       27.38      7.64 o 
 -17   5   8      364.11      339.07     17.98 o 
 -15   5   8       90.86       87.54      6.79 o 
 -13   5   8      138.82      125.91     11.45 o 
 -11   5   8      894.59      842.68     53.57 o 
  -9   5   8     1319.90     1309.19     43.07 o 
  -7   5   8       92.48       99.40      9.49 o 
  -5   5   8     2903.63     3092.93     64.47 o 
  -3   5   8     1719.76     1799.89     48.65 o 
  -1   5   8      217.75      221.65      6.48 o 
   1   5   8      217.10      218.63     11.32 o 
   3   5   8     1181.52     1045.27     25.52 o 
   5   5   8      440.12      431.27     23.82 o 
   7   5   8      146.17      134.98     12.21 o 
   9   5   8       78.75       60.12     11.73 o 
  11   5   8       11.81        3.54      8.70 o 
  13   5   8        1.44        9.45      8.79 o 
  15   5   8       11.39       14.36     10.31 o 
 -20   6   8       56.40       48.45      8.76 o 
 -18   6   8      158.56      128.44     23.70 o 
 -16   6   8      208.02      210.42     20.29 o 
 -14   6   8      143.36      140.96     13.36 o 
 -12   6   8      357.29      358.06     26.61 o 
 -10   6   8      455.61      424.18     28.89 o 
  -8   6   8     1773.78     1650.44     83.98 o 
  -6   6   8      145.82      138.97      9.85 o 
  -4   6   8      235.55      229.39     12.03 o 
  -2   6   8      552.23      536.56     25.83 o 
   0   6   8      116.23      113.83      5.49 o 
   2   6   8       99.45      106.69      7.04 o 
   4   6   8      728.32      680.91     37.36 o 
   6   6   8      543.71      541.99     33.83 o 
   8   6   8      103.45      105.65     10.77 o 
  10   6   8       22.59        5.08      8.62 o 
  12   6   8        2.07        0.26      7.25 o 
  14   6   8       20.03       18.02     12.19 o 
 -19   7   8       19.45        7.93      6.86 o 
 -17   7   8        6.13        3.52      5.15 o 
 -15   7   8       99.73       81.67      8.72 o 
 -13   7   8       74.28       71.19      7.86 o 
 -11   7   8      113.90       93.83      6.86 o 
  -9   7   8        3.07        2.14      3.68 o 
  -7   7   8        0.57        1.57      2.87 o 
  -5   7   8      148.55      141.52      7.98 o 
  -3   7   8       13.91       12.73      2.84 o 
  -1   7   8        3.77        6.82      3.82 o 
   1   7   8      117.16       94.14      6.93 o 
   3   7   8       34.78       14.42      8.89 o 
   5   7   8       70.49       65.69      9.64 o 
   7   7   8      159.19      135.31     13.53 o 
   9   7   8       12.64       10.75      7.39 o 
  11   7   8       50.99       37.62     10.34 o 
  13   7   8        8.14       -0.64     10.15 o 
 -18   8   8        2.32        2.35      4.96 o 
 -16   8   8        3.93       -2.47      4.50 o 
 -14   8   8       16.60       17.59      5.99 o 
 -12   8   8        1.55        2.45      4.05 o 
 -10   8   8       14.33       10.47      4.67 o 
  -8   8   8       55.29       44.13      5.26 o 
  -6   8   8       19.52       15.90      5.55 o 
  -4   8   8       13.68       11.67      4.27 o 
  -2   8   8       34.36       30.53      5.08 o 
   0   8   8       67.63       67.99      7.73 o 
   2   8   8        7.47        1.17      3.75 o 
   4   8   8        0.20        1.07      7.11 o 
   6   8   8        3.31       -0.24      7.84 o 
   8   8   8       25.22       16.29      8.02 o 
  10   8   8       55.82       50.32     11.03 o 
  12   8   8        6.27        9.64      9.30 o 
 -17   9   8        8.23        3.41      4.50 o 
 -15   9   8       46.97       39.47      9.84 o 
 -13   9   8       14.88        7.87      4.89 o 
 -11   9   8        7.94        2.60      4.65 o 
  -9   9   8       48.68       39.17      6.88 o 
  -7   9   8        0.00        1.09      5.63 o 
  -5   9   8      142.69      121.00     18.73 o 
  -3   9   8        0.04       -3.05      4.56 o 
  -1   9   8      322.59      264.43     20.55 o 
   1   9   8       44.34       19.72      7.20 o 
   3   9   8       32.17       10.07     12.71 o 
   5   9   8        6.48        4.05      6.90 o 
   7   9   8       17.54        9.23      7.86 o 
   9   9   8       39.35       37.73     10.19 o 
 -14  10   8      342.55      268.65     33.11 o 
 -12  10   8       63.97       49.78     11.83 o 
 -10  10   8      105.10       77.23     10.23 o 
  -8  10   8        4.98        7.37      5.60 o 
  -6  10   8       92.32       68.83     12.09 o 
  -4  10   8        9.27        3.54      4.60 o 
  -2  10   8        6.32        8.71      4.74 o 
   0  10   8       15.74        7.82      4.21 o 
   2  10   8       16.34       13.47      8.15 o 
   4  10   8       66.31       61.45     12.02 o 
   6  10   8       31.07       20.24     14.61 o 
   8  10   8        9.25        1.93      6.85 o 
 -11  11   8       16.34       14.22      6.76 o 
  -9  11   8        0.23        0.34      5.52 o 
  -7  11   8       17.34       10.13      6.91 o 
  -5  11   8        8.68        3.52      7.02 o 
  -3  11   8       22.59       14.59      5.57 o 
  -1  11   8       59.89       33.59      8.56 o 
   1  11   8      104.16       38.57     23.72 o 
   3  11   8      182.99      140.02     23.58 o 
   5  11   8       99.15       61.10     31.47 o 
 -23   1   9       29.29       16.35      7.50 o 
 -21   1   9       70.73       65.78      8.19 o 
 -19   1   9       29.21       22.78      7.19 o 
 -17   1   9        7.54        7.60      4.34 o 
 -15   1   9       38.86       31.11      4.79 o 
 -13   1   9        9.52       13.58      3.20 o 
 -11   1   9       10.00        8.89      2.46 o 
  -9   1   9       36.20       38.56      4.04 o 
  -7   1   9        0.34        2.74      4.04 o 
  -5   1   9      119.25      125.64      6.85 o 
  -3   1   9       28.51       29.28      4.27 o 
  -1   1   9       45.10       50.14      2.41 o 
   1   1   9       12.25       10.37      2.40 o 
   3   1   9      234.00      228.98      7.67 o 
   5   1   9      167.03      165.04      8.81 o 
   7   1   9      125.87      119.12      9.83 o 
   9   1   9      125.89      110.23      8.95 o 
  11   1   9        3.94       10.08      7.62 o 
  13   1   9        7.82        3.89      7.52 o 
  15   1   9       22.81       24.06     16.66 o 
 -22   2   9       15.77       12.58      8.68 o 
 -20   2   9       96.10      101.90     10.88 o 
 -18   2   9        2.33        5.28      6.09 o 
 -16   2   9       73.73       84.74      7.69 o 
 -14   2   9      456.52      440.48     14.28 o 
 -12   2   9      676.53      717.91     27.79 o 
 -10   2   9      110.76      114.05      8.92 o 
  -8   2   9     1190.18     1281.74     24.81 o 
  -6   2   9       29.51       32.72      4.22 o 
  -4   2   9      123.38      125.92      6.39 o 
  -2   2   9      527.01      562.83     15.68 o 
   0   2   9      207.65      199.89      6.32 o 
   2   2   9       83.13       84.21      4.82 o 
   4   2   9      808.96      790.28     20.00 o 
   6   2   9      863.61      915.68     23.51 o 
   8   2   9       21.53       29.45      7.59 o 
  10   2   9        1.37       -1.46      6.25 o 
  12   2   9       29.21       36.87      9.90 o 
  14   2   9        0.57        6.88      6.97 o 
  16   2   9        0.19       -7.98     14.80 o 
 -23   3   9        4.74       -0.62      9.83 o 
 -21   3   9        0.58        1.39      6.75 o 
 -19   3   9      350.80      296.18     15.01 o 
 -17   3   9      252.04      251.06     15.10 o 
 -15   3   9       26.71       23.92      5.52 o 
 -13   3   9       32.31       32.81      3.96 o 
 -11   3   9      536.44      528.31     22.84 o 
  -9   3   9        9.55        7.33      4.44 o 
  -7   3   9       24.54       30.67      4.63 o 
  -5   3   9     2351.12     2548.97     49.23 o 
  -3   3   9     1799.15     1760.65     92.89 o 
  -1   3   9      335.41      363.17     13.63 o 
   1   3   9        1.97       -0.12      1.76 o 
   3   3   9      875.02      846.94     22.84 o 
   5   3   9      432.79      496.02     16.70 o 
   7   3   9      356.14      349.66     17.15 o 
   9   3   9      165.54      176.09     12.54 o 
  11   3   9        1.51        0.84      6.54 o 
  13   3   9        2.18        6.85      6.63 o 
  15   3   9        0.43        0.47     13.17 o 
 -22   4   9       81.10       50.20     13.42 o 
 -20   4   9       97.26       90.26     16.20 o 
 -18   4   9      160.16      142.16     10.81 o 
 -16   4   9      616.66      563.19     32.70 o 
 -14   4   9      200.04      179.90     11.67 o 
 -12   4   9        7.28        7.42      2.73 o 
 -10   4   9      585.90      619.82     19.54 o 
  -8   4   9      272.24      275.68     12.07 o 
  -6   4   9      524.95      538.63     17.43 o 
  -4   4   9       40.61       48.75      5.86 o 
  -2   4   9      191.81      165.84     16.25 o 
   0   4   9       36.79       35.18      5.63 o 
   2   4   9      367.44      375.67     17.05 o 
   4   4   9      409.02      379.16     13.47 o 
   6   4   9      540.74      500.89     30.30 o 
   8   4   9      184.39      176.80     14.84 o 
  10   4   9       84.11       67.77     10.13 o 
  12   4   9       57.56       49.37     10.82 o 
  14   4   9      158.32      142.55     16.82 o 
 -21   5   9       63.42       43.56      9.30 o 
 -19   5   9      100.00      102.59      9.72 o 
 -17   5   9      418.33      364.38     26.87 o 
 -15   5   9      155.06      136.56     15.69 o 
 -13   5   9      677.40      685.50     34.77 o 
 -11   5   9      590.34      590.71     40.03 o 
  -9   5   9      273.49      300.73     15.18 o 
  -7   5   9      179.33      209.01     11.30 o 
  -5   5   9      689.86      711.84     30.43 o 
  -3   5   9       60.62       71.22      7.85 o 
  -1   5   9      910.66      942.55     27.40 o 
   1   5   9      687.96      652.79     54.84 o 
   3   5   9      272.80      262.00     16.08 o 
   5   5   9      891.96      786.21     46.25 o 
   7   5   9      214.00      190.63     18.18 o 
   9   5   9      115.36      130.74     13.20 o 
  11   5   9       86.84       88.32     11.40 o 
  13   5   9      189.51      163.05     16.61 o 
 -20   6   9       99.16       77.69      9.66 o 
 -18   6   9      423.29      316.81     34.57 o 
 -16   6   9       41.97       37.23      5.65 o 
 -14   6   9       91.78       92.73     18.99 o 
 -12   6   9      106.54       96.51     13.67 o 
 -10   6   9      651.52      524.13     77.37 o 
  -8   6   9      636.75      667.53     22.06 o 
  -6   6   9     1033.71     1132.50     31.98 o 
  -4   6   9     1531.78     1595.37     41.14 o 
  -2   6   9     1008.76      921.48     87.61 o 
   0   6   9      958.51      914.96     58.91 o 
   2   6   9      420.47      376.82     39.79 o 
   4   6   9       69.52       74.29      8.41 o 
   6   6   9      337.74      291.74     21.23 o 
   8   6   9      168.75      157.03     14.78 o 
  10   6   9       63.81       66.83     10.09 o 
  12   6   9      116.43      113.69     15.63 o 
 -19   7   9       92.02       63.88     20.26 o 
 -17   7   9      171.83      114.70     16.79 o 
 -15   7   9      123.41       96.54     18.03 o 
 -13   7   9      175.87      154.14     26.84 o 
 -11   7   9      502.36      417.40     60.20 o 
  -9   7   9     1223.09      964.15    115.49 o 
  -7   7   9      874.85      755.07     78.76 o 
  -5   7   9      511.80      479.76     27.04 o 
  -3   7   9      428.06      400.07     44.40 o 
  -1   7   9      511.34      444.28     39.27 o 
   1   7   9       42.42       48.02      5.86 o 
   3   7   9      110.88       82.51     14.81 o 
   5   7   9      150.50      145.39     16.11 o 
   7   7   9      152.95      134.05     12.15 o 
   9   7   9       87.00       90.93     11.97 o 
  11   7   9      130.99      103.68     13.61 o 
 -16   8   9       10.17        2.70      8.28 o 
 -14   8   9       16.41       13.27      9.44 o 
 -12   8   9      222.82      226.26     17.08 o 
 -10   8   9      806.95      669.70     90.66 o 
  -8   8   9      852.69      740.49     91.21 o 
  -6   8   9      819.53      798.88     85.24 o 
  -4   8   9      513.19      598.36     20.71 o 
  -2   8   9      385.12      397.35     32.15 o 
   0   8   9      343.68      323.30     31.40 o 
   2   8   9       53.63       59.68     10.20 o 
   4   8   9       53.55       38.14      7.24 o 
   6   8   9        6.31        3.85      7.46 o 
   8   8   9      108.07      100.54     15.30 o 
  10   8   9      129.65      105.35     24.74 o 
 -15   9   9       70.75       43.43     15.05 o 
 -13   9   9       26.54       25.77     10.95 o 
 -11   9   9      280.33      262.04     17.78 o 
  -9   9   9      401.76      448.06     24.91 o 
  -7   9   9      345.16      401.14     22.77 o 
  -5   9   9      227.49      248.17     17.24 o 
  -3   9   9      536.61      438.45     60.86 o 
  -1   9   9      306.37      242.81     31.99 o 
   1   9   9      170.83      127.94     23.62 o 
   3   9   9      119.15       93.76     19.51 o 
   5   9   9       22.12       14.27      7.93 o 
   7   9   9      110.66       83.47     12.98 o 
 -12  10   9      204.16      193.50     19.31 o 
 -10  10   9      140.48      117.33     23.35 o 
  -8  10   9      146.97      144.34     22.49 o 
  -6  10   9       39.16       62.77     11.33 o 
  -4  10   9      243.02      226.80     24.35 o 
  -2  10   9       62.67       77.22     13.35 o 
   0  10   9      175.65      131.22     23.41 o 
   2  10   9      280.15      219.76     57.13 o 
   4  10   9      204.54      125.49     40.50 o 
  -7  11   9      111.68       93.39     18.54 o 
  -5  11   9      236.95      236.37     24.32 o 
  -3  11   9      121.28       92.67     33.69 o 
  -1  11   9      166.59      182.35     26.94 o 
   1  11   9       90.21      127.99     32.43 o 
 -22   0  10       63.02       46.20     10.28 o 
 -20   0  10      166.09      146.84     20.69 o 
 -18   0  10      528.04      518.23     52.53 o 
 -16   0  10      139.43      156.52     13.96 o 
 -14   0  10       13.15        5.57      4.13 o 
 -12   0  10      170.54      166.17     14.38 o 
 -10   0  10      360.11      444.63     31.06 o 
  -8   0  10     1474.96     1653.54     56.36 o 
  -6   0  10     2750.88     3224.79     96.00 o 
  -4   0  10     1360.34     1351.25    125.34 o 
  -2   0  10     1462.82     1502.21    132.80 o 
   0   0  10     2284.09     2241.97    182.94 o 
   2   0  10      972.75     1015.99     81.94 o 
   4   0  10      161.49      193.08     10.70 o 
   6   0  10       59.03       37.63      8.79 o 
   8   0  10       33.13       47.46      8.73 o 
  10   0  10       61.75       42.90     17.87 o 
  12   0  10      196.42      184.75     32.43 o 
  14   0  10       40.60       26.64     36.49 o 
 -21   1  10      167.50      149.19     16.02 o 
 -19   1  10       36.43       38.41      6.21 o 
 -17   1  10      238.04      238.78     16.01 o 
 -15   1  10      447.68      390.67     34.16 o 
 -13   1  10       35.85       39.59      4.65 o 
 -11   1  10      329.17      290.14     19.46 o 
  -9   1  10     2208.81     2268.88     76.14 o 
  -7   1  10     1215.07     1345.86     56.03 o 
  -5   1  10     1486.77     1681.51     70.55 o 
  -3   1  10      625.87      656.15     28.92 o 
  -1   1  10      795.31      803.46     35.26 o 
   1   1  10      528.09      511.90     25.98 o 
   3   1  10      580.07      561.34     20.85 o 
   5   1  10       31.68       42.55      5.77 o 
   7   1  10       86.42       88.06      8.89 o 
   9   1  10      348.40      333.99     14.73 o 
  11   1  10      261.55      261.91     15.79 o 
  13   1  10       45.80       56.32     13.31 o 
 -22   2  10       81.81       43.78     12.39 o 
 -20   2  10       61.44       46.33      7.98 o 
 -18   2  10       61.92       56.63      9.95 o 
 -16   2  10      209.51      198.53     12.49 o 
 -14   2  10     1255.60     1215.98     48.90 o 
 -12   2  10      463.75      520.16     17.56 o 
 -10   2  10        4.23        4.14      3.68 o 
  -8   2  10     1320.30     1407.40     62.25 o 
  -6   2  10     1027.58     1046.17     55.86 o 
  -4   2  10      442.23      522.76     16.69 o 
  -2   2  10      699.96      791.64     33.16 o 
   0   2  10     1151.10     1165.80     65.91 o 
   2   2  10     1180.93     1162.07     71.01 o 
   4   2  10       35.37       34.28      5.62 o 
   6   2  10      453.00      439.40     16.54 o 
   8   2  10      532.98      522.82     20.15 o 
  10   2  10      407.30      410.77     24.22 o 
  12   2  10       53.48       61.09     16.32 o 
  14   2  10      103.59      108.43     21.79 o 
 -21   3  10      151.43      126.12     16.69 o 
 -19   3  10      180.94      169.96     16.19 o 
 -17   3  10      218.54      222.91     11.49 o 
 -15   3  10      523.68      524.74     29.90 o 
 -13   3  10      613.78      693.59     25.98 o 
 -11   3  10      684.82      751.33     24.85 o 
  -9   3  10       20.99        8.65      5.69 o 
  -7   3  10      434.75      496.80     18.43 o 
  -5   3  10      156.90      154.53      7.81 o 
  -3   3  10        4.06        7.38      7.28 o 
  -1   3  10      228.25      269.65     13.85 o 
   1   3  10     1148.06     1039.91     61.51 o 
   3   3  10       81.98       92.91      8.46 o 
   5   3  10      747.94      760.88     26.40 o 
   7   3  10      345.65      371.54     19.20 o 
   9   3  10      150.12      152.43     12.86 o 
  11   3  10      107.14      101.99     11.71 o 
  13   3  10      111.15      124.22     19.19 o 
 -20   4  10      111.65      108.45     13.28 o 
 -18   4  10      211.70      229.35     30.04 o 
 -16   4  10      116.77      108.91     11.14 o 
 -14   4  10      341.07      357.04     15.55 o 
 -12   4  10      194.12      222.30     12.85 o 
 -10   4  10     1042.11     1129.01     35.86 o 
  -8   4  10      269.02      288.80     13.62 o 
  -6   4  10       22.56       22.75      5.90 o 
  -4   4  10        2.54        5.35      4.37 o 
  -2   4  10        2.55        8.03      6.09 o 
   0   4  10      286.54      273.45     19.27 o 
   2   4  10       73.73       57.75      6.33 o 
   4   4  10     1128.29     1053.19     78.85 o 
   6   4  10      218.70      215.74     15.78 o 
   8   4  10      179.84      171.94     14.46 o 
  10   4  10       32.18       22.22      7.42 o 
  12   4  10       79.16       88.83     16.25 o 
 -19   5  10        7.19       -3.95      8.19 o 
 -17   5  10       34.16       41.58     11.28 o 
 -15   5  10      254.49      263.96     16.97 o 
 -13   5  10      152.60      167.93     13.93 o 
 -11   5  10       84.89      101.16     11.70 o 
  -9   5  10        7.43       14.64      8.64 o 
  -7   5  10       46.82       60.07      8.08 o 
  -5   5  10      817.85      829.78     24.62 o 
  -3   5  10      707.89      764.21     21.32 o 
  -1   5  10      651.40      688.08     41.21 o 
   1   5  10      355.84      311.89     40.79 o 
   3   5  10      476.93      447.03     55.51 o 
   5   5  10      200.52      164.88     14.07 o 
   7   5  10      159.35      122.79     16.62 o 
   9   5  10      100.21       92.63     10.14 o 
  11   5  10       14.17       21.67      8.76 o 
 -18   6  10       35.49       31.76     10.08 o 
 -16   6  10      144.44      142.24     13.56 o 
 -14   6  10      131.35      165.18     18.32 o 
 -12   6  10      267.61      319.36     16.90 o 
 -10   6  10       21.57       44.62      9.98 o 
  -8   6  10       61.54       74.66      9.80 o 
  -6   6  10      235.90      246.31     13.57 o 
  -4   6  10      734.06      740.55     98.97 o 
  -2   6  10      419.74      422.14     20.33 o 
   0   6  10      259.16      295.61     19.26 o 
   2   6  10       87.91       77.41     15.38 o 
   4   6  10       50.78       47.72      9.95 o 
   6   6  10       85.77       78.33      9.95 o 
   8   6  10       53.80       51.22      8.18 o 
  10   6  10       63.11       52.08     10.09 o 
 -17   7  10        9.33        1.54      5.94 o 
 -15   7  10        0.92        7.43      8.48 o 
 -13   7  10       12.19       13.42     11.01 o 
 -11   7  10        2.76        2.06     10.23 o 
  -9   7  10       96.72       96.98     12.53 o 
  -7   7  10       33.57       36.47      8.85 o 
  -5   7  10        6.01       13.83      7.94 o 
  -3   7  10        5.45       13.64      9.25 o 
  -1   7  10        5.40        2.17      6.35 o 
   1   7  10       17.56       12.22      5.26 o 
   3   7  10        1.20        0.97      4.78 o 
   5   7  10       12.87        5.82      6.99 o 
   7   7  10       12.52       10.81      5.73 o 
   9   7  10        2.65       -5.04      6.43 o 
 -16   8  10        5.00        0.00      7.54 o 
 -14   8  10        9.77        7.58      8.89 o 
 -12   8  10        8.64        5.78      9.02 o 
 -10   8  10        2.97       -5.47      8.22 o 
  -8   8  10        0.50        5.66      9.56 o 
  -6   8  10        0.08        1.11      8.68 o 
  -4   8  10        0.08        1.01      7.79 o 
  -2   8  10       12.41       21.34      7.83 o 
   0   8  10       14.89       10.04      7.42 o 
   2   8  10       12.02       10.45     12.93 o 
   4   8  10        3.41        5.26     11.78 o 
   6   8  10       15.63       14.23     10.01 o 
   8   8  10        4.35        1.22      5.00 o 
 -13   9  10        0.75       -5.62      9.07 o 
 -11   9  10      153.90      205.78     19.79 o 
  -9   9  10       69.91       86.85     12.71 o 
  -7   9  10        0.08       -2.70      7.18 o 
  -5   9  10        6.13        2.54      8.85 o 
  -3   9  10       24.18       16.72      8.40 o 
  -1   9  10        0.29       -0.10      6.68 o 
   1   9  10       13.72       10.96     16.68 o 
   3   9  10        7.69        8.57     14.32 o 
   5   9  10       23.84       -0.58     16.22 o 
 -10  10  10        3.12        0.70     11.66 o 
  -8  10  10        2.25       10.56      8.64 o 
  -6  10  10       45.36       53.36     11.09 o 
  -4  10  10       10.79       10.92      8.56 o 
  -2  10  10        2.66        0.54      6.48 o 
   0  10  10        9.30        5.92     14.61 o 
 -21   1  11       25.80       11.59      8.30 o 
 -19   1  11       43.63       29.34      7.48 o 
 -17   1  11        0.06        3.32      3.62 o 
 -15   1  11        2.02        1.27      2.47 o 
 -13   1  11      368.74      344.03     37.99 o 
 -11   1  11      349.13      303.57     22.43 o 
  -9   1  11      198.05      173.19     15.53 o 
  -7   1  11        0.85        1.13      3.68 o 
  -5   1  11       21.37       27.66      3.76 o 
  -3   1  11        0.59        0.75      2.48 o 
  -1   1  11       19.35       20.76      5.43 o 
   1   1  11       18.95       13.94      3.33 o 
   3   1  11       13.93       12.34      4.35 o 
   5   1  11       19.61       17.90      5.40 o 
   7   1  11        2.52        4.35      4.41 o 
   9   1  11       28.01       22.17      7.19 o 
  11   1  11       13.10        1.25      8.09 o 
 -20   2  11        2.99        5.26      6.76 o 
 -18   2  11       14.13       20.85      7.39 o 
 -16   2  11       60.35       42.77     11.97 o 
 -14   2  11       10.89       20.23      5.71 o 
 -12   2  11      240.71      233.56     20.83 o 
 -10   2  11      160.28      161.51     11.96 o 
  -8   2  11       24.03       23.56      4.99 o 
  -6   2  11      248.92      281.41     15.65 o 
  -4   2  11      788.36      810.43     35.72 o 
  -2   2  11      125.40      146.29      8.72 o 
   0   2  11       25.18       26.86      6.67 o 
   2   2  11       98.39       73.41      8.27 o 
   4   2  11       46.81       42.01      5.04 o 
   6   2  11      130.81      128.33      8.25 o 
   8   2  11       27.90       26.93      6.86 o 
  10   2  11        6.02        9.64      9.33 o 
  12   2  11       14.95        8.32     11.02 o 
 -19   3  11        0.57        1.85      6.82 o 
 -17   3  11        0.90       -0.13      6.18 o 
 -15   3  11      113.07      106.99     10.21 o 
 -13   3  11      253.23      239.32     12.73 o 
 -11   3  11      177.07      175.70     13.85 o 
  -9   3  11       81.53       87.04      9.81 o 
  -7   3  11       26.77       24.47      6.65 o 
  -5   3  11        3.30        3.10      5.02 o 
  -3   3  11      300.02      315.20     12.68 o 
  -1   3  11      538.71      553.02     26.23 o 
   1   3  11       67.08       75.49      8.13 o 
   3   3  11      318.67      263.12     21.84 o 
   5   3  11      391.12      316.30     36.26 o 
   7   3  11       91.69       93.20      9.08 o 
   9   3  11        6.85        9.27      7.24 o 
  11   3  11       38.33       21.77     11.42 o 
 -20   4  11      108.96       56.62     47.78 o 
 -18   4  11       89.97       73.67     18.17 o 
 -16   4  11      101.52       98.66     14.65 o 
 -14   4  11      123.94      133.35     12.61 o 
 -12   4  11      366.12      408.99     17.33 o 
 -10   4  11      309.77      333.10     16.05 o 
  -8   4  11       25.26       29.19      7.47 o 
  -6   4  11       31.71       39.21      8.75 o 
  -4   4  11       21.87       31.64      7.05 o 
  -2   4  11        1.59        5.79      7.26 o 
   0   4  11      220.02      219.09     15.23 o 
   2   4  11        7.02        6.29      3.32 o 
   4   4  11      191.57      155.47     21.29 o 
   6   4  11       41.85       34.38      6.79 o 
   8   4  11       43.63       29.36      7.40 o 
  10   4  11      100.95       81.51     14.28 o 
 -19   5  11      216.49      161.74     39.33 o 
 -17   5  11      164.01      141.77     14.47 o 
 -15   5  11      123.86      142.85     13.25 o 
 -13   5  11      109.24      151.88     12.85 o 
 -11   5  11      343.82      362.05     19.42 o 
  -9   5  11      233.47      260.09     14.08 o 
  -7   5  11      303.90      344.97     16.54 o 
  -5   5  11      426.83      462.90     18.23 o 
  -3   5  11      162.45      181.04     13.89 o 
  -1   5  11      218.43      160.32     65.27 o 
   1   5  11        4.28        2.22      7.89 o 
   3   5  11       12.61       21.31      7.31 o 
   5   5  11      100.50       95.81     13.22 o 
   7   5  11      119.68       94.08     15.73 o 
   9   5  11      122.03       81.01     18.31 o 
 -16   6  11        2.94        0.49      6.67 o 
 -14   6  11       65.50       55.81     14.82 o 
 -12   6  11      242.83      286.62     18.28 o 
 -10   6  11       85.74      108.45     12.47 o 
  -8   6  11      183.22      206.47     16.32 o 
  -6   6  11      149.65      164.26     12.24 o 
  -4   6  11      107.09      114.28     12.43 o 
  -2   6  11      275.65      255.94     17.33 o 
   0   6  11      805.74      935.78     79.05 o 
   2   6  11      258.76      289.21     23.68 o 
   4   6  11      255.78      280.87     20.46 o 
   6   6  11      175.67      196.49     18.34 o 
   8   6  11       55.57       47.00     25.48 o 
 -15   7  11        1.19        1.42      8.58 o 
 -13   7  11       58.56       56.12     12.42 o 
 -11   7  11      178.12      215.88     16.79 o 
  -9   7  11      360.64      391.72     22.58 o 
  -7   7  11      194.57      222.27     17.29 o 
  -5   7  11      192.77      215.10     13.56 o 
  -3   7  11      410.63      410.10     22.48 o 
  -1   7  11      455.99      483.12     47.48 o 
   1   7  11      180.63      213.48     19.77 o 
   3   7  11      173.29      209.27     22.79 o 
   5   7  11       27.06       31.27     12.58 o 
   7   7  11       24.48       21.31     11.83 o 
 -14   8  11       11.32        4.33     12.63 o 
 -12   8  11        4.22        0.09      7.22 o 
 -10   8  11      119.36      113.74     16.09 o 
  -8   8  11       48.82       36.72     10.99 o 
  -6   8  11      234.80      261.04     16.78 o 
  -4   8  11      256.32      289.17     19.68 o 
  -2   8  11      381.89      384.51     44.38 o 
   0   8  11      276.78      279.89     93.61 o 
   2   8  11      143.20      169.32     23.37 o 
   4   8  11       73.92      116.52     23.98 o 
  -9   9  11       80.87       81.64     13.00 o 
  -7   9  11       83.86       62.11     11.94 o 
  -5   9  11      148.57      141.60     14.93 o 
  -3   9  11      208.55      193.68     22.00 o 
  -1   9  11      104.30       88.36     25.04 o 
   1   9  11      129.17      150.49     23.74 o 
 -18   0  12       27.06       33.59     43.44 o 
 -16   0  12      603.57      694.98     60.81 o 
 -14   0  12      354.70      472.74     35.79 o 
 -12   0  12      119.34      102.46     16.60 o 
 -10   0  12      458.70      624.41     35.83 o 
  -8   0  12      338.49      442.28     29.23 o 
  -6   0  12        2.95        9.85     16.80 o 
  -4   0  12       55.28       30.26     42.86 o 
  -2   0  12      843.08     1101.54     68.34 o 
   0   0  12      669.23      694.36    153.18 o 
   2   0  12      479.34      436.61     67.28 o 
   4   0  12      241.65      232.82     37.68 o 
   6   0  12      111.59      102.31     18.65 o 
   8   0  12      118.75      112.34     16.31 o 
  10   0  12        4.96        1.37      8.76 o 
 -19   1  12       47.79       53.28     21.29 o 
 -17   1  12      307.08      403.11     33.37 o 
 -15   1  12       22.00       10.51     10.40 o 
 -13   1  12       74.87       79.62     22.41 o 
 -11   1  12      108.03      167.73     17.00 o 
  -9   1  12      158.52      188.01     19.66 o 
  -7   1  12      469.93      565.66     26.19 o 
  -5   1  12      273.79      193.47     42.88 o 
  -3   1  12      200.08      192.82     24.34 o 
  -1   1  12      749.01      760.44     66.46 o 
   1   1  12      504.36      435.38     61.23 o 
   3   1  12      196.81      184.94     21.47 o 
   5   1  12       56.03       55.53      5.79 o 
   7   1  12       66.18       39.22      7.08 o 
   9   1  12       76.34       66.32      9.70 o 
 -18   2  12      133.65      113.71     29.03 o 
 -16   2  12       11.67       11.26      4.96 o 
 -14   2  12       27.47       19.01      5.02 o 
 -12   2  12      158.19      130.54     22.10 o 
 -10   2  12      259.31      216.53     30.35 o 
  -8   2  12      462.89      462.29     48.03 o 
  -6   2  12      273.80      320.36     22.96 o 
  -4   2  12      222.93      206.15     36.60 o 
  -2   2  12       74.52       78.36      7.36 o 
   0   2  12      341.66      344.88     34.94 o 
   2   2  12      346.42      329.88     28.51 o 
   4   2  12      117.22      113.66     11.20 o 
   6   2  12      174.85      159.03     22.74 o 
   8   2  12       55.68       51.30     11.12 o 
 -19   3  12      128.07       91.51     16.22 o 
 -17   3  12      103.70      108.61     21.80 o 
 -15   3  12      273.67      243.60     34.25 o 
 -13   3  12      181.34      197.91     23.41 o 
 -11   3  12      236.83      230.10     18.72 o 
  -9   3  12      285.55      306.70     20.56 o 
  -7   3  12      387.04      454.00     35.37 o 
  -5   3  12       77.53       91.53     10.11 o 
  -3   3  12      104.21      114.61     12.86 o 
  -1   3  12       16.06       24.26      7.14 o 
   1   3  12       31.38       30.43      8.54 o 
   3   3  12        2.77        5.08      4.47 o 
   5   3  12       38.78       40.10      9.95 o 
   7   3  12      110.19      105.46     12.51 o 
   9   3  12       80.35       51.95     16.61 o 
 -18   4  12       66.69       44.80     12.82 o 
 -16   4  12      250.69      240.80     31.26 o 
 -14   4  12      280.13      266.52     25.91 o 
 -12   4  12      174.72      184.29     14.04 o 
 -10   4  12       47.97       43.73     13.29 o 
  -8   4  12       62.62       76.74      9.18 o 
  -6   4  12      268.78      277.67     21.24 o 
  -4   4  12      251.33      270.26     15.63 o 
  -2   4  12       73.54       75.02     13.45 o 
   0   4  12       21.66       22.96      8.73 o 
   2   4  12       79.53       56.16     10.62 o 
   4   4  12       18.54       12.62      5.74 o 
   6   4  12       10.36        1.45      6.94 o 
   8   4  12      106.36       98.93     32.14 o 
 -17   5  12        3.32       -2.70      9.32 o 
 -15   5  12       41.25       21.36     10.61 o 
 -13   5  12       42.97       22.05      8.77 o 
 -11   5  12       70.66       47.01     13.60 o 
  -9   5  12       62.61       76.38      9.39 o 
  -7   5  12       12.16       23.85      8.23 o 
  -5   5  12        5.71        7.25      6.77 o 
  -3   5  12       75.61       83.68     11.21 o 
  -1   5  12      142.38      116.02     47.32 o 
   1   5  12       13.32       15.53      7.72 o 
   3   5  12      367.73      315.94     26.25 o 
   5   5  12      278.57      211.55     36.22 o 
   7   5  12       94.00       95.50     17.07 o 
 -14   6  12       35.58       36.10     10.60 o 
 -12   6  12       57.16       60.39     15.63 o 
 -10   6  12      105.04      112.76     17.84 o 
  -8   6  12       19.08       23.83      8.41 o 
  -6   6  12       21.84       21.50      8.04 o 
  -4   6  12      140.55      169.68     15.24 o 
  -2   6  12       10.57       16.73     15.67 o 
   0   6  12       26.09       25.63     14.86 o 
   2   6  12      284.45      286.63     21.97 o 
   4   6  12      171.21      161.43     38.12 o 
 -13   7  12       96.21      102.50     13.42 o 
 -11   7  12       10.19       10.37      9.74 o 
  -9   7  12       16.95       16.96      9.65 o 
  -7   7  12        2.14        2.59      7.18 o 
  -5   7  12       23.52       17.65     10.47 o 
  -3   7  12        5.15        7.30      8.69 o 
  -1   7  12        2.72        6.54     13.43 o 
   1   7  12       20.29       14.48     20.56 o 
   3   7  12        1.41       -2.56      8.93 o 
 -10   8  12        1.86        7.76     12.83 o 
  -8   8  12        1.84       -1.27      8.73 o 
  -6   8  12        6.13        3.49      7.75 o 
  -4   8  12       16.09       20.95     11.23 o 
  -2   8  12        2.27        8.38      8.44 o 
   0   8  12        3.02        9.71     13.85 o 
 -17   1  13        2.81        4.17     16.66 o 
 -15   1  13       14.99       17.31     15.42 o 
 -13   1  13       46.72       30.51     11.39 o 
 -11   1  13      127.91      174.33     18.98 o 
  -9   1  13        0.35        3.07     11.13 o 
  -7   1  13      103.68      100.01     19.04 o 
  -5   1  13        1.05       -4.02      6.17 o 
  -3   1  13        6.32        4.32     11.03 o 
  -1   1  13       35.71       20.11     29.83 o 
   1   1  13        2.71        3.60     11.41 o 
   7   1  13        5.80        6.58     10.99 o 
 -16   2  13       53.21       44.55     20.08 o 
 -14   2  13      148.53      187.17     22.03 o 
 -12   2  13       92.68      137.50     23.14 o 
 -10   2  13        1.01        1.16     11.23 o 
  -8   2  13        5.22       12.75     12.99 o 
  -6   2  13       55.03       36.40     43.73 o 
  -4   2  13       17.94        8.71     11.87 o 
  -2   2  13       28.12       16.46     17.95 o 
   0   2  13       25.96       23.17      8.78 o 
   2   2  13       59.17       34.88     13.46 o 
   4   2  13       53.59       31.24     10.79 o 
   6   2  13       53.03       31.46     11.27 o 
 -15   3  13       52.51       20.63     20.29 o 
 -13   3  13        1.20        2.05     10.20 o 
 -11   3  13       11.79        6.28     13.19 o 
  -9   3  13       15.18       11.32     16.82 o 
  -7   3  13       60.15       66.68     25.64 o 
  -5   3  13      107.80       84.62     15.69 o 
  -3   3  13       17.33       14.03      6.39 o 
  -1   3  13        8.45        6.72      5.88 o 
   1   3  13        0.37       -0.07      5.86 o 
   3   3  13       80.59       56.63      8.72 o 
   5   3  13      104.72       66.82     11.72 o 
 -14   4  13       99.51      130.69     24.71 o 
 -12   4  13      137.10      115.37     30.14 o 
 -10   4  13       53.94       35.46     11.54 o 
  -8   4  13       52.93       48.47     22.98 o 
  -6   4  13      123.97      127.85     12.66 o 
  -4   4  13       95.02       95.08     21.55 o 
  -2   4  13       46.83       34.81     10.20 o 
   0   4  13        0.46       -1.36      5.87 o 
   2   4  13        2.51        3.49      6.26 o 
   4   4  13        0.37        0.80      8.50 o 
 -13   5  13      231.03      207.87     22.90 o 
 -11   5  13      146.29      117.91     28.59 o 
  -9   5  13       87.27       90.46     16.47 o 
  -7   5  13       36.38       49.61     10.54 o 
  -5   5  13      117.45      125.84     17.71 o 
  -3   5  13      186.99      192.89     22.30 o 
  -1   5  13       66.35       69.08     11.34 o 
   1   5  13       36.96       33.10      8.65 o 
   3   5  13        9.21       11.23      8.42 o 
 -12   6  13       19.47        3.37     14.12 o 
 -10   6  13        9.67        3.30      7.21 o 
  -8   6  13       79.03       62.90     10.13 o 
  -6   6  13       85.29      101.03     13.72 o 
  -4   6  13      111.94      108.27     14.01 o 
  -2   6  13        7.84       15.23     13.90 o 
   0   6  13       45.84       43.45     11.88 o 
  -7   7  13      117.98      119.51     12.15 o 
  -5   7  13      159.95      174.42     20.57 o 
 -14   0  14        6.99       17.77     24.95 o 
 -12   0  14       46.11       75.09     27.34 o 
 -10   0  14      173.77      225.29     39.38 o 
  -8   0  14      118.88      164.48     34.17 o 
  -6   0  14      114.52      172.59     32.43 o 
  -4   0  14        0.98       10.42     19.69 o 
  -2   0  14       24.08       -1.16     16.80 o 
   0   0  14       44.19       -3.47     28.96 o 
 -13   1  14        5.80       18.24     15.84 o 
 -11   1  14       23.95       52.70     18.96 o 
  -9   1  14      169.31      229.17     27.64 o 
  -7   1  14       60.26       84.35     23.99 o 
  -5   1  14        5.13        2.80     12.36 o 
  -3   1  14       85.26      111.73     20.53 o 
  -1   1  14      125.21      125.67     29.54 o 
   1   1  14      100.15      109.46     27.22 o 
   3   1  14       78.35       -1.74     16.80 o 
 -14   2  14       11.24        6.57     11.23 o 
 -12   2  14       35.13       50.39     21.28 o 
 -10   2  14       53.35       88.39     18.20 o 
  -8   2  14       16.20       21.03     19.45 o 
  -6   2  14       33.59       18.85     22.88 o 
  -4   2  14      154.05      185.63     27.71 o 
  -2   2  14      126.77      148.26     28.96 o 
   0   2  14      120.90      123.94     28.38 o 
   2   2  14       29.30       -0.58     13.32 o 
 -13   3  14      209.87      272.21     31.33 o 
 -11   3  14      109.06       79.23     73.55 o 
  -9   3  14       68.49       70.18     20.27 o 
  -7   3  14       84.23      111.75     22.92 o 
  -5   3  14      107.75       75.39     73.55 o 
  -3   3  14      114.18      138.90     22.96 o 
  -1   3  14       64.38        0.58     22.59 o 
   1   3  14       33.96        0.58     12.74 o 
 -10   4  14      120.44      164.02     25.16 o 
  -8   4  14       81.15       93.13     21.52 o 
  -6   4  14       59.96       90.93     32.43 o 
  -4   4  14       18.45        5.33     16.45 o 
  -2   4  14       43.48       -0.58     14.48 o 
   0   4  14       50.41       34.17     29.54 o 
  -7   5  14        2.90        3.60     10.31 o 
  -5   5  14       34.72       20.85     42.28 o 
  -7   1  15       13.69       14.31     16.08 o 
  -5   1  15       16.54        8.35     14.44 o 
                                                 
